# Supplementary material for: Neuronal NR4A1 deficiency drives complement-coordinated synaptic stripping by microglia in a mouse model of lupus
Source: Signal Transduct Target Ther. 2022 Feb 18;7:50. doi: 10.1038/s41392-021-00867-y (PMC8854434; doi:10.1038/s41392-021-00867-y)
Supplement: Supplementary file 2 — Supplementary Data 1 [file 41392_2021_867_MOESM2_ESM.xlsx]

## Sheet: All_gene_fpkm
ID	MRL/mpj1	MRL/mpj2	MRL/mpj3	MRL/lpr1	MRL/lpr2	MRL/lpr3
ENSMUSG00000081684	7173.77	6495	7124.67	22.6867	20.9592	13.7137
ENSMUSG00000046721	70.5141	63.3006	62.4872	2093.66	2247.4	2298.42
ENSMUSG00000091957	50.8116	31.2045	42.0368	2280.55	2594.17	2664.12
ENSMUSG00000044285	2416.15	2019.38	2096.16	212.823	220.071	219.42
ENSMUSG00000104222	2106.09	1951.62	2588.11	104.791	63.8302	75.8827
ENSMUSG00000082329	2.07394	2.67467	2.27226	627.665	475.392	491.866
ENSMUSG00000082319	17.6285	18.7227	11.3613	494.786	611.627	570.491
ENSMUSG00000045104	342.201	353.057	384.012	4.32128	3.81076	8.22824
ENSMUSG00000078249	11.4067	10.6987	4.54452	432.128	377.265	462.61
ENSMUSG00000107383	72.5881	45.4695	61.351	715.171	727.855	680.201
ENSMUSG00000078878	6.22183	5.34935	9.08904	333.819	301.05	299.874
ENSMUSG00000097906	23.8504	21.3974	19.3142	348.943	422.994	425.126
ENSMUSG00000062611	17.6285	11.5903	11.3613	313.293	377.265	349.243
ENSMUSG00000048087	282.056	244.287	304.483	5.4016	6.66883	4.57124
ENSMUSG00000084459	220.875	235.371	199.959	0	0	0
ENSMUSG00000078877	1.03697	0.891558	3.40839	230.108	196.254	223.077
ENSMUSG00000027014	4467.28	2760.26	5153.49	353.264	402.035	383.07
ENSMUSG00000057262	4.14789	0.891558	1.13613	182.574	196.254	188.335
ENSMUSG00000024437	160.731	170.288	168.147	1.08032	0.95269	1.8285
ENSMUSG00000093483	50.8116	47.2526	30.6755	405.12	370.596	383.07
ENSMUSG00000043424	284.13	353.057	315.844	33.4899	20.0065	27.4275
ENSMUSG00000084890	1.03697	0.891558	1.13613	144.763	174.342	159.994
ENSMUSG00000044792	3342.16	3187.32	3403.85	1387.13	1280.42	1168.41
ENSMUSG00000042793	597.296	575.946	401.054	54.016	70.4991	63.9974
ENSMUSG00000096942	243.688	336.117	277.216	31.3293	24.7699	36.57
ENSMUSG00000067869	7.25881	9.80714	9.08904	142.602	135.282	130.738
ENSMUSG00000026463	879.353	622.307	782.794	2859.6	3534.48	4696.5
ENSMUSG00000044211	136.88	106.095	113.613	4.32128	4.76345	0.914249
ENSMUSG00000064115	10831.2	9877.57	10194.5	4769.61	3922.22	4698.33
ENSMUSG00000097891	116.141	102.529	82.9375	2.16064	0.95269	0
ENSMUSG00000028919	207.394	211.299	179.509	565.007	653.545	596.09
ENSMUSG00000050936	111.993	131.951	77.2569	1.08032	0.95269	0
ENSMUSG00000081788	146.213	150.673	122.702	14.0441	8.57421	13.7137
ENSMUSG00000040860	602.481	515.321	524.892	1214.28	1422.37	1382.34
ENSMUSG00000059824	934.312	986.063	950.941	353.264	417.278	422.383
ENSMUSG00000062960	299.685	391.394	346.52	924.753	903.15	909.678
ENSMUSG00000017493	2721.02	3012.57	2746.03	1161.34	1341.39	1047.73
ENSMUSG00000032527	1432.06	1414.01	1509.92	675.199	746.909	656.431
ENSMUSG00000074637	633.59	711.463	619.191	1418.46	1462.38	1652.05
ENSMUSG00000067017	162.805	156.914	278.352	20.5261	14.2903	17.3707
ENSMUSG00000104415	201.173	187.227	235.179	35.6505	44.7764	32.913
ENSMUSG00000008348	623.22	911.172	1041.83	166.369	163.863	222.162
ENSMUSG00000004328	220.875	198.817	247.676	48.6144	48.5872	36.57
ENSMUSG00000094530	2.07394	3.56623	1.13613	69.1404	81.9313	87.7679
ENSMUSG00000028832	2312.45	2071.09	2188.19	4122.5	4095.61	3756.65
ENSMUSG00000091754	0	0	0	58.3372	83.8367	67.6544
ENSMUSG00000017466	2645.32	2148.65	2481.31	6114.61	5447.48	7567.24
ENSMUSG00000096768	855.502	1372.11	570.337	91.8271	143.856	139.88
ENSMUSG00000041380	134.806	170.288	226.09	680.601	1501.44	1448.17
ENSMUSG00000025794	5662.91	5204.02	4938.76	2892.01	2869.5	3075.53
ENSMUSG00000040620	3091.21	3124.91	2950.53	1397.93	1726.27	1508.51
ENSMUSG00000032648	292.426	265.684	263.582	624.424	618.296	732.313
ENSMUSG00000033863	6295.46	5983.25	6165.78	3571.53	3810.76	3303.18
ENSMUSG00000108866	4.14789	0	1.13613	79.9436	76.2152	63.9974
ENSMUSG00000050211	293.463	406.55	246.54	64.8191	70.4991	46.6267
ENSMUSG00000027210	372.273	378.912	505.578	1137.58	1071.78	1417.09
ENSMUSG00000019303	237.467	380.695	370.379	69.1404	78.1206	53.0264
ENSMUSG00000091421	137.917	117.686	112.477	552.043	429.663	358.386
ENSMUSG00000030216	2666.06	2751.35	3107.32	1602.11	1434.75	1405.2
ENSMUSG00000044533	2970.93	2725.49	2951.67	1510.29	1663.4	1711.47
ENSMUSG00000026341	7959.8	8360.14	8091.52	5040.77	5441.76	5185.62
ENSMUSG00000024376	117.178	110.553	119.294	288.445	321.057	332.787
ENSMUSG00000107585	2721.02	2446.44	2882.36	1491.92	1450.95	1533.2
ENSMUSG00000034361	270.65	346.816	276.08	809.159	682.126	684.772
ENSMUSG00000045817	425.159	434.189	420.368	756.223	801.212	791.74
ENSMUSG00000030077	2238.82	2461.59	2116.61	5210.38	4400.47	4083.95
ENSMUSG00000096039	0	0	1.13613	56.1766	43.8237	60.3404
ENSMUSG00000067149	17.6285	7.13246	14.7697	95.0681	245.794	186.507
ENSMUSG00000060882	4276.47	4310.68	4301.39	2535.51	2851.4	2526.98
ENSMUSG00000090093	23.8504	38.337	23.8587	150.164	128.613	157.251
ENSMUSG00000052551	1613.53	1585.19	987.297	483.983	500.162	468.095
ENSMUSG00000028914	497.747	478.767	539.662	1110.57	946.974	942.591
ENSMUSG00000027597	251.984	255.877	304.483	565.007	605.911	694.829
ENSMUSG00000023186	444.861	483.224	539.662	966.886	1409.03	1362.23
ENSMUSG00000030103	2446.22	2520.43	2526.75	1144.06	1501.44	1282.69
ENSMUSG00000074527	0	1.78312	0	41.0521	57.1614	53.0264
ENSMUSG00000042770	1040.08	1208.95	1180.44	542.32	642.113	513.808
ENSMUSG00000063953	75.699	72.2162	67.0317	224.706	199.112	198.392
ENSMUSG00000044645	93.3275	90.9389	72.7123	10.8032	6.66883	14.628
ENSMUSG00000046321	53.9226	66.8668	71.5762	192.297	262.942	342.843
ENSMUSG00000055560	79.8469	92.722	92.0266	15.1245	16.1957	14.628
ENSMUSG00000021770	3518.45	3424.47	3390.21	2354.02	2249.3	2117.4
ENSMUSG00000046341	319.387	298.672	272.671	124.237	110.512	86.8536
ENSMUSG00000021076	2501.18	2296.65	2479.04	1606.43	1520.49	1517.65
ENSMUSG00000002324	1.03697	2.67467	0	42.1324	91.4582	139.88
ENSMUSG00000024027	16.5916	6.24091	13.6336	85.3452	88.6002	106.053
ENSMUSG00000051234	1333.55	1438.08	1314.5	669.798	790.733	800.882
ENSMUSG00000038550	338.053	233.588	281.76	101.55	85.7421	98.7389
ENSMUSG00000038264	5221.16	5516.07	5284.14	3580.18	3519.24	3154.16
ENSMUSG00000084838	19.7025	12.4818	9.08904	117.755	85.7421	87.7679
ENSMUSG00000024066	232.282	283.515	326.069	98.309	99.0798	104.224
ENSMUSG00000032323	45.6268	50.8188	44.3091	0	0.95269	2.74275
ENSMUSG00000005973	317.314	302.238	276.08	566.087	549.702	599.747
ENSMUSG00000029722	1528.5	1732.3	1576.95	1013.34	971.744	938.934
ENSMUSG00000028351	5151.68	5267.32	5520.46	3527.24	3439.21	3044.45
ENSMUSG00000030376	13113.6	13111.3	12472.4	8057.02	9075.32	7972.25
ENSMUSG00000000567	395.086	529.585	405.599	1001.46	908.866	900.535
ENSMUSG00000020866	656.403	799.727	863.459	1499.48	1560.51	1960.15
ENSMUSG00000031431	2880.71	1999.76	2663.09	892.344	1049.86	1237.89
ENSMUSG00000073940	90.2166	60.6259	90.8904	3.24096	10.4796	1.8285
ENSMUSG00000068696	90.2166	73.1078	51.1259	293.847	374.407	909.678
ENSMUSG00000040424	1661.23	1623.53	1617.85	984.171	1103.21	1008.42
ENSMUSG00000055917	471.822	436.863	502.17	239.831	206.734	242.276
ENSMUSG00000067274	5228.41	4601.33	4666.09	2859.6	3110.53	3154.16
ENSMUSG00000078902	0	0	0	30.2489	47.6345	53.9407
ENSMUSG00000029090	456.268	440.43	461.269	749.741	910.772	823.738
ENSMUSG00000066057	110.956	102.529	89.7543	251.714	237.22	249.59
ENSMUSG00000027236	457.305	442.213	482.855	785.392	836.462	759.741
ENSMUSG00000091478	226.06	302.238	202.231	88.5862	60.9722	64.9117
ENSMUSG00000091400	180.433	84.698	37.4923	0	0	0
ENSMUSG00000006931	332.868	291.539	334.022	577.971	701.18	786.254
ENSMUSG00000091383	40.4419	31.2045	56.8065	0	0	0
ENSMUSG00000054099	201.173	203.275	203.367	393.236	392.508	386.727
ENSMUSG00000026839	626.331	344.141	715.762	176.092	114.323	102.396
ENSMUSG00000020436	3666.73	3638.45	3484.51	2376.7	2432.22	2564.47
ENSMUSG00000023019	2102.98	2196.8	2243.86	1361.2	1431.89	1205.89
ENSMUSG00000000531	1728.63	1646.71	1648.53	1019.82	1052.72	863.051
ENSMUSG00000106905	242.652	272.817	254.493	95.0681	106.701	117.938
ENSMUSG00000024065	3972.64	4630.75	4093.48	2794.79	2538.92	2497.73
ENSMUSG00000073733	7.25881	5.34935	9.08904	51.8553	64.7829	62.1689
ENSMUSG00000097604	103.697	132.842	98.8433	27.008	8.57421	13.7137
ENSMUSG00000095079	18.6655	5.34935	7.95291	82.1042	138.14	284.331
ENSMUSG00000026841	2697.16	3050.02	3199.34	1685.3	1901.57	1552.39
ENSMUSG00000019874	693.734	619.633	483.992	1322.31	1121.32	1402.46
ENSMUSG00000000753	611.814	512.646	552.159	275.481	303.908	303.531
ENSMUSG00000024781	363.977	452.911	411.279	792.954	805.976	708.543
ENSMUSG00000020629	521.597	532.26	502.17	837.247	1110.84	1029.44
ENSMUSG00000039634	727.955	753.366	773.705	392.156	434.427	319.987
ENSMUSG00000003279	18863.6	19431.5	19454	13098.9	12877.5	10938.1
ENSMUSG00000053004	63.2553	55.2766	74.9846	179.333	168.626	206.62
ENSMUSG00000091275	0	0	0	41.0521	27.628	47.5409
ENSMUSG00000030093	237.467	241.612	254.493	570.408	435.379	492.78
ENSMUSG00000038780	1013.12	1038.67	1197.48	1887.32	1708.17	1751.7
ENSMUSG00000103567	50.8116	54.385	42.0368	163.128	186.727	131.652
ENSMUSG00000052102	194.951	217.54	188.598	406.2	372.502	394.041
ENSMUSG00000066705	855.502	728.403	702.129	1999.67	1294.71	1885.18
ENSMUSG00000015852	388.865	582.187	315.844	144.763	148.62	127.081
ENSMUSG00000043857	952.978	927.22	878.229	1749.04	1402.36	1565.19
ENSMUSG00000032355	467.675	542.067	453.316	236.59	224.835	159.079
ENSMUSG00000051054	6.22183	5.34935	3.40839	44.2931	56.2087	50.2837
ENSMUSG00000020080	228.134	208.625	310.164	85.3452	84.7894	53.0264
ENSMUSG00000022404	916.684	869.269	651.003	325.176	382.029	408.669
ENSMUSG00000103749	63.2553	59.7344	53.3981	154.486	155.288	167.308
ENSMUSG00000027296	4965.02	5353.81	4797.88	3134.01	3531.62	3053.59
ENSMUSG00000001763	480.118	525.128	448.772	811.32	801.212	820.996
ENSMUSG00000081683	12.4437	19.6143	24.9949	132.879	99.0798	79.5397
ENSMUSG00000050751	6734.1	7542.58	6749.75	4872.24	4583.39	4256.74
ENSMUSG00000056383	191.84	197.926	203.367	351.104	390.603	384.899
ENSMUSG00000033295	1405.1	1417.58	1400.85	2006.15	1962.54	2046.09
ENSMUSG00000063558	181.47	150.673	152.241	362.987	620.201	400.441
ENSMUSG00000029334	53.9226	50.8188	55.6704	130.719	182.916	218.505
ENSMUSG00000045410	430.344	301.347	385.148	111.273	138.14	168.222
ENSMUSG00000059149	1354.29	1406.88	1365.63	723.814	906.008	837.452
ENSMUSG00000097777	24.8873	15.1565	14.7697	82.1042	91.4582	82.2824
ENSMUSG00000027175	871.057	1044.91	1036.15	593.095	450.622	469.924
ENSMUSG00000028161	67989.1	69987.3	68720	47372	51458.6	44605.3
ENSMUSG00000015085	50.8116	61.5175	64.7594	143.682	175.295	175.536
ENSMUSG00000044783	182.507	186.336	206.776	350.023	367.738	403.184
ENSMUSG00000017724	175.248	142.649	143.152	302.489	322.962	361.128
ENSMUSG00000026437	266.502	246.962	255.629	557.445	429.663	528.436
ENSMUSG00000037031	670.921	548.308	526.028	232.269	290.57	308.102
ENSMUSG00000067786	2429.63	1573.6	1949.6	7162.52	3682.15	5531.21
ENSMUSG00000038775	9.33275	1.78312	5.68065	63.7388	46.6818	81.3682
ENSMUSG00000024948	826.467	781.896	820.286	1258.57	1170.86	1318.35
ENSMUSG00000021895	2796.71	2990.29	2701.72	1750.12	2002.55	1855.93
ENSMUSG00000106037	26.9613	17.8312	23.8587	97.2287	79.0733	105.139
ENSMUSG00000079450	46.6638	29.4214	36.3562	2.16064	0	0
ENSMUSG00000054477	1060.82	1200.93	1219.07	707.609	614.485	504.665
ENSMUSG00000041642	1085.71	1117.12	1110	1558.9	1624.34	1572.51
ENSMUSG00000037376	738.324	726.62	791.883	491.545	437.285	424.211
ENSMUSG00000046711	720.696	652.62	638.505	342.461	311.53	411.412
ENSMUSG00000042268	1.03697	0	2.27226	87.5058	42.871	31.0845
ENSMUSG00000028003	52.8856	47.2526	39.7646	1.08032	1.90538	6.39974
ENSMUSG00000035929	48.7377	55.2766	39.7646	129.638	159.099	234.962
ENSMUSG00000026824	3179.36	3210.5	3033.47	2262.19	2082.58	1911.69
ENSMUSG00000074170	199.099	135.517	198.823	27.008	53.3506	55.7692
ENSMUSG00000063239	206.357	176.528	204.503	374.871	469.676	640.888
ENSMUSG00000001552	522.634	539.393	549.887	868.577	850.752	796.311
ENSMUSG00000079110	239.541	227.347	204.503	397.557	428.71	399.527
ENSMUSG00000041378	718.622	718.596	645.322	1496.24	1221.35	1098.93
ENSMUSG00000028745	6242.57	6718.78	6435.04	4844.15	4606.26	4768.72
ENSMUSG00000050821	12189.6	12736.8	12607.6	8853.21	8561.82	7263.71
ENSMUSG00000059422	27.9983	54.385	40.9007	3.24096	1.90538	1.8285
ENSMUSG00000033717	245.762	232.697	270.399	429.967	600.195	704.886
ENSMUSG00000037196	254.058	245.178	301.075	492.625	522.074	457.124
ENSMUSG00000039661	232.282	197.034	252.221	636.308	427.758	863.051
ENSMUSG00000034957	517.449	577.73	691.903	314.373	304.861	234.962
ENSMUSG00000024421	64.2923	57.9513	49.9897	133.96	166.721	159.994
ENSMUSG00000104494	70.5141	74.8909	89.7543	7.56223	20.0065	16.4565
ENSMUSG00000036815	658.477	515.321	682.814	1274.78	1264.22	2185.05
ENSMUSG00000020142	1104.38	1180.42	1192.94	1823.58	1611.95	1795.58
ENSMUSG00000031167	1500.5	1312.37	1534.91	924.753	960.311	930.705
ENSMUSG00000041624	241.615	316.503	293.122	719.492	637.35	492.78
ENSMUSG00000050312	238.504	230.914	273.807	98.309	119.086	122.509
ENSMUSG00000035007	1013.12	1063.63	1029.33	641.71	668.788	723.171
ENSMUSG00000051067	2553.03	2905.59	2899.4	674.119	1292.8	1331.15
ENSMUSG00000021113	291.389	373.563	287.441	589.854	563.992	622.603
ENSMUSG00000053395	3376.38	3438.74	3649.25	2436.12	2557.02	2256.37
ENSMUSG00000098915	3.11092	0	0	49.6947	31.4388	34.7415
ENSMUSG00000000794	480.118	511.754	457.861	785.392	1044.15	1318.35
ENSMUSG00000030075	238.504	204.167	232.907	383.513	419.184	476.324
ENSMUSG00000029245	5881.71	5672.98	6631.59	3449.46	4258.52	3624.08
ENSMUSG00000049612	2192.16	2218.2	2133.65	1616.16	1517.64	1436.29
ENSMUSG00000094344	38.368	33.8792	29.5394	2.16064	0.95269	2.74275
ENSMUSG00000038094	266.502	256.769	247.676	442.931	418.231	485.466
ENSMUSG00000033763	3712.36	3612.59	3489.06	5755.94	4811.08	5565.03
ENSMUSG00000031026	210.505	206.841	226.09	437.529	362.022	515.636
ENSMUSG00000023921	855.502	850.546	929.355	1246.69	1483.34	1389.66
ENSMUSG00000029151	2100.91	2040.78	1981.41	1446.55	1363.3	1194.01
ENSMUSG00000066838	110.956	97.1798	93.1627	200.939	216.261	223.991
ENSMUSG00000039065	189.766	228.239	201.095	84.2649	86.6948	103.31
ENSMUSG00000070462	1001.72	1024.4	1030.47	717.332	654.498	692.086
ENSMUSG00000089774	727.955	871.944	782.794	1182.95	1258.5	1324.75
ENSMUSG00000030110	125.474	93.6136	102.252	235.51	376.313	691.172
ENSMUSG00000059991	1106.45	1239.27	1298.6	429.967	670.694	662.83
ENSMUSG00000095681	1.03697	3.56623	1.13613	44.2931	28.5807	35.6557
ENSMUSG00000032599	3195.95	3115.1	3191.39	2432.88	2244.54	2251.8
ENSMUSG00000028749	114.067	131.059	84.0736	4.32128	20.0065	23.7705
ENSMUSG00000108030	43.5528	23.1805	35.22	0	1.90538	0.914249
ENSMUSG00000040717	201.173	147.107	157.922	340.301	329.631	340.101
ENSMUSG00000038366	1905.96	1925.77	1863.25	2571.16	2513.2	2669.61
ENSMUSG00000035456	1507.76	1576.27	1438.34	1058.71	849.799	833.795
ENSMUSG00000025314	4457.94	4993.62	4384.33	3230.15	3267.73	2905.48
ENSMUSG00000039735	669.884	746.234	773.705	1064.11	1239.45	1335.72
ENSMUSG00000003657	138.954	126.601	217.001	666.557	1425.22	2145.74
ENSMUSG00000067212	22.8134	93.6136	54.5343	238.751	271.517	333.701
ENSMUSG00000020591	2525.03	2330.53	2903.95	1628.04	1526.21	1737.07
ENSMUSG00000094870	951.941	953.075	970.255	673.039	653.545	607.061
ENSMUSG00000027424	82.9578	105.204	88.6182	190.136	220.071	202.049
ENSMUSG00000056367	3731.03	3842.61	4148.01	2576.56	2762.8	2207.91
ENSMUSG00000032890	800.543	808.643	896.407	1662.61	1405.22	2556.24
ENSMUSG00000046623	1.03697	0.891558	1.13613	36.7308	38.1076	21.0277
ENSMUSG00000022292	971.643	1011.92	1002.07	678.44	707.849	673.801
ENSMUSG00000028393	642.923	601.802	629.416	922.592	891.718	955.39
ENSMUSG00000042659	557.891	399.418	448.772	258.196	232.456	227.648
ENSMUSG00000027520	279.983	406.55	412.415	771.348	796.449	1444.51
ENSMUSG00000020412	390.939	445.779	427.185	684.922	664.978	640.888
ENSMUSG00000029729	1492.2	1644.92	1576.95	1122.45	987.939	1087.96
ENSMUSG00000057596	23.8504	57.9513	27.2671	0	0.95269	0.914249
ENSMUSG00000021541	11.4067	11.5903	15.9058	52.9356	76.2152	182.85
ENSMUSG00000021830	1906.99	1894.56	1856.44	1324.47	1426.18	1356.75
ENSMUSG00000019467	7979.5	7243.02	8111.97	5766.74	5323.63	4899.46
ENSMUSG00000021268	15971.4	16065	15860.4	21497.3	21144	24631.7
ENSMUSG00000069072	6824.31	7011.21	6713.39	5394.03	4984.47	5108.82
ENSMUSG00000045498	206.357	191.685	196.551	105.871	81.9313	92.3391
ENSMUSG00000026163	10035.8	10461.5	7776.81	5335.7	6084.83	5740.57
ENSMUSG00000047181	851.354	645.488	607.83	1414.14	1126.08	1448.17
ENSMUSG00000024260	582.778	665.102	649.867	1220.76	957.453	1005.67
ENSMUSG00000026436	722.77	764.957	748.71	411.602	511.594	462.61
ENSMUSG00000024222	2120.61	2252.97	1932.56	1495.16	1199.44	1193.09
ENSMUSG00000048106	334.942	320.961	312.436	601.738	536.364	490.952
ENSMUSG00000037364	1517.09	1610.15	1566.72	2099.06	2124.5	2283.79
ENSMUSG00000028172	2.07394	13.3734	3.40839	97.2287	48.5872	70.3972
ENSMUSG00000036594	7.25881	4.45779	4.54452	23.767	108.607	98.7389
ENSMUSG00000105263	10.3697	3.56623	0	43.2128	92.4109	74.9684
ENSMUSG00000055541	142.065	179.203	180.645	45.3734	64.7829	75.8827
ENSMUSG00000038241	432.417	483.224	449.908	730.296	663.072	734.142
ENSMUSG00000070306	68.4402	57.9513	68.1678	127.478	515.405	308.102
ENSMUSG00000031762	4873.77	3946.04	4218.45	2082.86	2527.49	2914.63
ENSMUSG00000020014	346.349	293.323	256.765	493.706	719.281	607.061
ENSMUSG00000027288	6465.52	6396.04	6256.67	4885.2	5051.16	4745.87
ENSMUSG00000057897	40428.4	42908	39401	31739.8	30958.6	29169.1
ENSMUSG00000021792	2581.02	2373.33	2335.88	3307.94	3255.34	3489.69
ENSMUSG00000068617	131.695	136.408	152.241	237.67	367.738	325.473
ENSMUSG00000046805	297.611	156.023	202.231	464.537	603.053	531.179
ENSMUSG00000035900	543.373	575.055	578.29	885.862	789.78	898.707
ENSMUSG00000041119	181.47	149.782	197.687	326.256	347.732	479.066
ENSMUSG00000066687	1996.17	2129.93	2348.38	1409.82	1222.3	931.62
ENSMUSG00000024104	2560.28	2748.67	2900.54	1994.27	1901.57	1707.82
ENSMUSG00000000957	389.902	344.141	326.069	536.919	768.821	690.258
ENSMUSG00000089706	34.2201	41.9032	36.3562	3.24096	4.76345	6.39974
ENSMUSG00000028927	1758.71	1302.57	1611.03	748.661	1008.9	778.94
ENSMUSG00000026496	3161.73	3935.34	3583.36	2417.75	2239.77	1879.7
ENSMUSG00000056486	12991.2	12496.1	13223.4	9741.24	8904.79	7835.11
ENSMUSG00000028347	2617.32	2381.35	2516.53	1850.59	1832.98	1858.67
ENSMUSG00000001260	445.898	326.31	398.782	661.155	885.049	1286.35
ENSMUSG00000070493	5468.99	5288.72	5526.14	4291.03	4091.8	4173.55
ENSMUSG00000060802	1445.54	1178.64	1333.82	1886.24	2819.96	3075.53
ENSMUSG00000052751	505.006	473.417	485.128	713.011	707.849	752.427
ENSMUSG00000033813	1231.92	1288.3	1247.47	736.778	854.563	899.621
ENSMUSG00000053819	1008.97	704.331	868.004	1655.05	1466.19	2450.19
ENSMUSG00000020571	2138.24	2648.82	2299.53	3305.78	3868.87	3724.65
ENSMUSG00000026767	1996.17	1879.4	1815.54	1370.92	1390.93	1245.21
ENSMUSG00000044730	268.576	399.418	470.358	177.172	163.863	133.48
ENSMUSG00000069372	49.7747	27.6383	37.4923	74.542	306.766	392.213
ENSMUSG00000056055	81.9208	100.746	82.9375	25.9277	34.2968	26.5132
ENSMUSG00000045055	5.18486	2.67467	4.54452	41.0521	30.4861	34.7415
ENSMUSG00000067860	50.8116	78.4571	42.0368	113.434	329.631	488.209
ENSMUSG00000030124	114.067	108.77	115.885	34.5702	37.1549	52.1122
ENSMUSG00000021775	2517.77	2564.12	2323.39	1743.63	1779.62	1863.24
ENSMUSG00000035594	148.287	169.396	177.236	75.6223	80.026	56.6834
ENSMUSG00000068762	51.8486	81.1318	47.7175	172.851	159.099	149.937
ENSMUSG00000020173	156.583	159.589	187.462	486.144	302.955	335.529
ENSMUSG00000070738	3735.17	3856.88	3577.67	2831.52	2854.26	2666.86
ENSMUSG00000019943	28949.2	32459	32942.1	20824.2	22075.7	16539.7
ENSMUSG00000031837	1027.64	1100.18	1163.4	2628.42	1601.47	2025.98
ENSMUSG00000021701	5906.59	6751.77	6691.81	4002.58	4658.65	3467.75
ENSMUSG00000027315	23.8504	7.13246	15.9058	64.8191	77.1679	114.281
ENSMUSG00000033060	3792.21	3262.21	3316.36	2310.8	2487.47	2036.95
ENSMUSG00000087185	5.18486	7.13246	5.68065	74.542	62.8775	25.599
ENSMUSG00000063334	661.588	719.487	593.06	396.477	431.569	412.326
ENSMUSG00000015484	147.25	148.89	132.927	312.212	236.267	288.903
ENSMUSG00000031561	1842.7	2063.07	1932.56	2567.92	2953.34	2798.52
ENSMUSG00000033498	3.11092	6.24091	9.08904	52.9356	42.871	34.7415
ENSMUSG00000062110	354.645	353.057	360.153	220.385	223.882	202.049
ENSMUSG00000053714	121.326	96.2883	110.205	35.6505	42.871	45.7124
ENSMUSG00000034255	276.872	398.526	301.075	140.441	150.525	177.364
ENSMUSG00000021725	332.868	356.623	398.782	662.236	547.797	588.776
ENSMUSG00000074227	238.504	267.467	332.886	506.67	1060.34	619.861
ENSMUSG00000037681	22.8134	13.3734	15.9058	66.9798	60.0195	128.909
ENSMUSG00000021670	2058.39	2123.69	1996.18	1593.47	1486.2	1461.88
ENSMUSG00000094634	1.03697	0	0	18.3654	26.6753	30.1702
ENSMUSG00000019761	333.905	305.804	314.708	189.056	156.241	191.992
ENSMUSG00000027347	17520.7	17306	20114.1	12362.1	13207.1	10388.6
ENSMUSG00000034227	128.585	176.528	185.189	274.401	797.401	545.807
ENSMUSG00000040740	67.4032	33.8792	37.4923	123.156	145.762	228.562
ENSMUSG00000035735	5055.24	5670.31	5538.64	3920.48	4141.34	3657
ENSMUSG00000070047	971.643	960.208	967.983	1340.68	1717.7	1424.4
ENSMUSG00000040105	1530.57	1512.08	1687.15	1128.93	1148.94	1034.02
ENSMUSG00000027285	340.127	374.454	319.253	607.139	534.459	529.35
ENSMUSG00000022372	188.729	139.975	193.142	86.4255	70.4991	65.8259
ENSMUSG00000020982	1104.38	1069.87	1067.96	800.516	780.253	769.798
ENSMUSG00000026959	6419.9	6921.16	7324.63	5283.84	5029.25	4803.46
ENSMUSG00000026235	13700.5	13011.4	13791.5	10150.7	8769.51	7506.9
ENSMUSG00000047261	1502.57	1258.88	1833.71	3221.51	2360.77	4482.56
ENSMUSG00000019817	211.542	195.251	236.315	608.22	431.569	354.729
ENSMUSG00000021871	121.326	147.107	117.021	221.465	259.132	268.789
ENSMUSG00000027684	47.7007	57.9513	43.173	118.835	122.897	116.11
ENSMUSG00000043456	723.807	702.548	602.149	328.417	451.575	382.156
ENSMUSG00000038760	17.6285	14.2649	11.3613	106.952	37.1549	120.681
ENSMUSG00000053472	25.9243	34.7708	19.3142	0	0.95269	1.8285
ENSMUSG00000057751	87.1057	76.674	102.252	163.128	198.16	231.305
ENSMUSG00000078700	99.5493	181.878	124.974	42.1324	52.3979	42.9697
ENSMUSG00000079056	1326.29	1289.19	1200.89	2428.56	1826.31	1876.04
ENSMUSG00000069755	1.03697	3.56623	2.27226	29.1686	23.8172	34.7415
ENSMUSG00000041959	125.474	126.601	137.472	243.072	217.213	251.418
ENSMUSG00000035896	54.9595	41.0117	48.8536	6.48191	7.62152	13.7137
ENSMUSG00000024571	1384.36	1397.07	1346.31	993.894	990.798	1054.13
ENSMUSG00000082286	1118.89	685.608	869.14	1747.96	1721.51	1492.05
ENSMUSG00000020936	7495.24	7388.34	7437.11	5645.75	6078.16	5590.63
ENSMUSG00000033697	3986.12	4742.2	4624.05	3057.3	3277.25	2779.32
ENSMUSG00000008090	295.537	337.9	289.713	473.18	483.966	499.18
ENSMUSG00000038374	906.314	961.991	922.538	1236.97	1268.03	1308.29
ENSMUSG00000026546	35.2571	24.9636	31.8117	66.9798	145.762	116.11
ENSMUSG00000029088	1398.88	1391.72	1255.42	855.613	966.98	977.332
ENSMUSG00000020823	7725.44	8165.78	8163.1	5459.93	6403.98	5535.78
ENSMUSG00000048949	75.699	69.5415	72.7123	20.5261	22.8646	28.3417
ENSMUSG00000003228	260.28	233.588	219.273	348.943	685.937	827.395
ENSMUSG00000078922	6.22183	10.6987	10.2252	35.6505	51.4453	50.2837
ENSMUSG00000022285	20486.4	20250.8	21450.1	16400.3	13114.7	13579.3
ENSMUSG00000028862	130.659	69.5415	117.021	33.4899	35.2495	31.0845
ENSMUSG00000086922	118.215	79.3487	128.383	42.1324	33.3441	38.3985
ENSMUSG00000066357	1747.3	1455.02	1762.14	2529.03	2980.01	4698.33
ENSMUSG00000062202	6006.14	5465.25	4760.39	3617.99	3932.7	3507.06
ENSMUSG00000028967	2420.29	1546.85	2185.91	1000.38	1213.73	1181.21
ENSMUSG00000039960	1565.83	1200.04	1495.15	893.424	952.69	893.221
ENSMUSG00000027634	11628.6	12262.5	12886	9681.82	8159.79	8052.7
ENSMUSG00000021587	150.361	190.793	214.729	351.104	320.104	343.758
ENSMUSG00000029462	2968.85	2932.33	2824.42	1961.86	2208.34	2240.82
ENSMUSG00000024935	2554.06	2581.06	2641.5	2072.05	1852.03	1876.04
ENSMUSG00000033953	21967.2	22299.6	24313.2	17754	14865.8	13753
ENSMUSG00000085586	404.419	351.274	380.604	245.232	234.362	212.106
ENSMUSG00000074766	510.19	474.309	483.992	303.57	304.861	342.843
ENSMUSG00000024697	79.8469	152.456	57.9427	24.8473	21.9119	21.0277
ENSMUSG00000020638	612.851	495.706	570.337	929.074	788.827	917.906
ENSMUSG00000100252	370.199	305.804	386.284	669.798	518.263	635.403
ENSMUSG00000107838	48.7377	29.4214	38.6284	8.64255	4.76345	2.74275
ENSMUSG00000022043	5101.9	4907.14	5000.11	3963.69	4030.83	3964.18
ENSMUSG00000034684	45.6268	45.4695	38.6284	76.7027	249.605	190.164
ENSMUSG00000032320	2017.95	2173.62	2167.74	2777.5	2791.38	3143.19
ENSMUSG00000028126	2311.41	2410.77	2185.91	1696.1	1790.1	1640.16
ENSMUSG00000102440	277.909	246.07	252.221	155.566	117.181	90.5106
ENSMUSG00000016526	407.53	410.117	377.195	203.1	271.517	204.792
ENSMUSG00000002459	356.718	333.443	357.881	487.224	601.147	658.259
ENSMUSG00000021385	1046.31	1262.45	1015.7	693.565	767.868	718.6
ENSMUSG00000042788	16.5916	18.7227	14.7697	43.2128	100.032	72.2257
ENSMUSG00000092083	857.576	788.137	864.595	620.103	509.689	521.122
ENSMUSG00000021597	250.947	237.154	248.813	375.951	383.934	383.985
ENSMUSG00000024552	7.25881	9.80714	3.40839	21.6064	96.2217	98.7389
ENSMUSG00000049907	1968.17	2004.22	2555.16	1388.21	1119.41	765.226
ENSMUSG00000084111	39.4049	70.4331	32.9478	136.12	132.424	142.623
ENSMUSG00000038446	1870.7	1981.04	1881.43	1249.93	1490.96	1341.2
ENSMUSG00000019996	2423.4	2531.13	2721.03	1692.86	1978.74	1812.04
ENSMUSG00000032517	21306.7	21901.1	23345.2	8264.44	15101.1	12197
ENSMUSG00000042082	1733.82	1608.37	1674.66	1234.8	1044.15	873.108
ENSMUSG00000041638	1958.84	1937.36	1953.01	2452.32	2569.4	2478.53
ENSMUSG00000030351	61.1814	28.5299	20.4503	125.317	124.802	143.537
ENSMUSG00000069911	24.8873	35.6623	20.4503	57.2569	140.045	310.845
ENSMUSG00000032754	153.472	131.059	98.8433	225.787	272.469	289.817
ENSMUSG00000028268	55.9965	68.65	77.2569	166.369	124.802	167.308
ENSMUSG00000017756	88.1426	98.0714	85.2098	151.245	271.517	216.677
ENSMUSG00000069874	16.5916	33.8792	23.8587	76.7027	79.0733	186.507
ENSMUSG00000030000	11476.2	12212.6	10581.9	8032.17	8992.44	8027.11
ENSMUSG00000074736	1019.34	1130.5	1023.65	627.665	746.909	756.998
ENSMUSG00000018861	232.282	238.046	195.414	368.389	345.826	385.813
ENSMUSG00000038943	72.5881	54.385	71.5762	10.8032	20.0065	22.8562
ENSMUSG00000032425	473.896	474.309	370.379	644.95	779.3	733.228
ENSMUSG00000047419	161.768	143.541	171.556	71.3011	84.7894	80.4539
ENSMUSG00000039741	618.035	633.898	573.746	811.32	914.582	969.104
ENSMUSG00000037465	554.78	539.393	571.474	380.272	360.117	286.16
ENSMUSG00000031760	6331.75	6442.4	6520.25	7842.04	8654.24	9123.29
ENSMUSG00000034310	497.747	456.478	524.892	244.152	285.807	338.272
ENSMUSG00000048776	61.1814	86.4811	73.8485	16.2048	18.1011	30.1702
ENSMUSG00000047935	337.016	299.563	348.792	468.858	805.023	1153.78
ENSMUSG00000076609	33.1831	8.02402	14.7697	230.108	846.941	408.669
ENSMUSG00000023048	573.446	557.224	576.018	775.669	779.3	844.766
ENSMUSG00000045589	10195.5	9152.73	10739.8	7661.62	6470.67	5782.62
ENSMUSG00000024414	345.312	471.634	548.751	253.875	225.788	240.447
ENSMUSG00000034755	166.953	166.721	151.105	300.329	275.327	474.495
ENSMUSG00000020090	75.699	47.2526	56.8065	99.3894	252.463	353.814
ENSMUSG00000034040	6092.21	6157.1	6227.13	4874.4	3958.43	3679.85
ENSMUSG00000021572	37.331	40.1201	56.8065	10.8032	9.5269	10.0567
ENSMUSG00000061751	19233.8	20910.6	19517.6	12617	15876.6	12914.7
ENSMUSG00000097451	6582.7	6710.76	6830.42	9541.38	8250.29	10236.8
ENSMUSG00000036834	203.247	152.456	229.498	315.453	415.373	409.584
ENSMUSG00000018909	4807.4	4545.16	4650.18	6097.32	5687.56	6177.58
ENSMUSG00000031618	5572.69	5762.14	5667.02	4193.8	4515.75	3742.93
ENSMUSG00000036502	399.234	353.057	372.651	638.469	736.429	1588.96
ENSMUSG00000028164	143.102	135.517	151.105	298.168	224.835	258.732
ENSMUSG00000041782	7.25881	12.4818	15.9058	57.2569	39.0603	61.2547
ENSMUSG00000042216	1343.92	1293.65	1637.16	2242.74	2074.96	3036.22
ENSMUSG00000047021	49.7747	48.1441	45.4452	85.3452	317.246	171.879
ENSMUSG00000032625	1668.49	1752.8	1408.8	925.833	1153.71	1063.27
ENSMUSG00000020647	5035.54	5043.54	5046.69	4014.47	3904.12	3466.83
ENSMUSG00000021094	658.477	625.874	623.736	324.096	448.717	401.355
ENSMUSG00000028358	93.3275	60.6259	74.9846	135.04	202.923	219.42
ENSMUSG00000025537	495.673	503.73	473.766	252.795	337.252	314.502
ENSMUSG00000019966	402.345	510.863	359.017	790.794	632.586	853.908
ENSMUSG00000097131	101.623	98.9629	86.3459	197.698	168.626	178.279
ENSMUSG00000031292	5646.31	5760.36	6086.25	4637.81	4466.21	4048.29
ENSMUSG00000072591	39.4049	41.9032	40.9007	115.594	89.5529	91.4249
ENSMUSG00000079363	17.6285	37.4454	18.1781	77.783	79.0733	95.0819
ENSMUSG00000037754	4938.06	7546.15	6052.17	3707.66	4000.35	3614.94
ENSMUSG00000001943	248.873	299.563	247.676	164.208	142.903	146.28
ENSMUSG00000025804	5.18486	8.02402	1.13613	37.8112	35.2495	33.8272
ENSMUSG00000090691	9.33275	5.34935	4.54452	52.9356	24.7699	47.5409
ENSMUSG00000048905	45.6268	37.4454	40.9007	109.112	86.6948	185.593
ENSMUSG00000051910	482.192	402.984	407.871	608.22	673.552	732.313
ENSMUSG00000024798	137.917	142.649	149.969	258.196	257.226	445.239
ENSMUSG00000078853	20.7394	31.2045	18.1781	52.9356	103.843	236.79
ENSMUSG00000043067	1520.2	1455.02	1353.13	1905.68	2159.75	1915.35
ENSMUSG00000047361	142.065	126.601	135.2	199.859	311.53	322.73
ENSMUSG00000060441	14.5176	19.6143	22.7226	0	0	0
ENSMUSG00000030795	5550.91	5393.03	5555.68	4244.57	4265.19	4552.96
ENSMUSG00000026179	3947.75	4072.64	4205.95	3292.81	3024.79	3189.81
ENSMUSG00000028152	5388.11	5644.45	6249.85	4241.33	4464.31	3895.61
ENSMUSG00000026831	29.0352	28.5299	49.9897	68.0601	249.605	158.165
ENSMUSG00000039089	375.384	384.261	390.829	512.071	664.978	643.631
ENSMUSG00000059742	1561.68	2145.09	1868.93	647.111	1250.88	776.197
ENSMUSG00000040479	13032.7	13632.8	13699.5	9746.64	10866.4	8848.1
ENSMUSG00000001985	923.942	821.125	810.061	1177.55	1534.78	2127.46
ENSMUSG00000014361	1010.01	917.413	1133.86	743.26	653.545	630.832
ENSMUSG00000021990	667.81	703.439	561.248	855.613	1475.72	1394.23
ENSMUSG00000039963	37.331	41.0117	32.9478	68.0601	161.005	129.823
ENSMUSG00000045648	63.2553	74.8909	84.0736	280.883	140.045	167.308
ENSMUSG00000028889	460.416	446.671	472.63	318.694	297.239	316.33
ENSMUSG00000029211	2935.67	2919.85	2580.15	2053.69	2123.55	2144.83
ENSMUSG00000058135	3378.46	3145.42	3040.28	3961.53	4408.1	4311.6
ENSMUSG00000037926	1357.4	1396.18	1382.67	1077.08	1035.57	952.647
ENSMUSG00000033061	122.363	107.879	118.158	223.626	251.51	624.432
ENSMUSG00000100253	2.07394	0.891558	1.13613	22.6867	22.8646	19.1992
ENSMUSG00000048458	2838.19	3800.71	3528.82	2346.45	2278.83	1933.64
ENSMUSG00000078994	19.7025	38.337	18.1781	1.08032	1.90538	1.8285
ENSMUSG00000040543	1175.93	950.401	1174.76	1547.02	1769.15	1577.99
ENSMUSG00000020889	1157.26	1503.17	1279.28	947.44	704.991	753.341
ENSMUSG00000107272	430.344	492.14	531.709	142.602	305.813	189.25
ENSMUSG00000022305	2115.42	2100.51	2145.01	1720.95	1585.28	1587.14
ENSMUSG00000094840	15.5546	21.3974	28.4033	52.9356	81.9313	84.1109
ENSMUSG00000015027	247.836	222.889	232.907	139.361	140.998	137.137
ENSMUSG00000034706	26.9613	20.5058	26.131	46.4537	125.755	121.595
ENSMUSG00000040473	144.139	141.758	143.152	214.983	372.502	295.302
ENSMUSG00000040055	1711	1713.57	1544	1221.84	1200.39	1278.12
ENSMUSG00000028470	312.129	280.841	329.478	136.12	176.248	195.649
ENSMUSG00000078684	208.431	187.227	134.063	81.0239	90.5055	65.8259
ENSMUSG00000038255	6627.29	6930.08	7356.44	5552.84	5211.21	4727.58
ENSMUSG00000047293	22.8134	22.2889	21.5865	1.08032	2.85807	0.914249
ENSMUSG00000026024	1576.2	1716.25	1649.66	1160.26	1294.71	1222.35
ENSMUSG00000010797	165.916	213.974	215.865	65.8995	115.275	81.3682
ENSMUSG00000022018	784.988	703.439	672.589	460.216	527.79	429.697
ENSMUSG00000034152	2063.57	2216.41	2176.83	1704.74	1597.66	1666.68
ENSMUSG00000040699	2674.35	2713.01	2632.41	2154.16	2088.3	1940.95
ENSMUSG00000008305	2222.23	2441.09	2113.2	1374.17	1742.47	1521.31
ENSMUSG00000027744	15.5546	8.91558	10.2252	35.6505	70.4991	49.3694
ENSMUSG00000032702	538.189	512.646	544.206	696.806	906.008	820.081
ENSMUSG00000019831	8968.77	9072.49	9162.89	7325.64	6790.77	5998.39
ENSMUSG00000086118	66.3662	60.6259	88.6182	30.2489	18.1011	21.0277
ENSMUSG00000048076	11619.3	11888.9	12411.1	9772.57	9792.7	9506.36
ENSMUSG00000027654	126.511	148.89	189.734	61.5782	80.9786	68.5687
ENSMUSG00000020524	23657.5	25249.8	24882.4	19792.5	20172.3	18464.2
ENSMUSG00000029442	96.4384	50.8188	55.6704	136.12	202.923	185.593
ENSMUSG00000006304	7578.19	8671.29	7850.66	5123.95	6328.72	5721.37
ENSMUSG00000033676	10540.8	10239.5	10766	8735.46	7711.07	7528.84
ENSMUSG00000031343	690.624	690.066	812.333	1199.15	1013.66	1601.76
ENSMUSG00000030218	429.307	262.118	230.634	90.7468	163.863	86.8536
ENSMUSG00000034795	3.11092	9.80714	6.81678	35.6505	47.6345	31.0845
ENSMUSG00000098702	362.94	376.237	140.88	81.0239	107.654	109.71
ENSMUSG00000090336	22.8134	16.048	22.7226	43.2128	91.4582	91.4249
ENSMUSG00000021754	150.361	194.36	153.378	250.634	349.637	331.872
ENSMUSG00000044216	2044.91	2016.7	1696.24	1397.93	1371.87	1378.69
ENSMUSG00000030747	2883.82	2792.36	2482.44	1512.45	1874.89	2026.89
ENSMUSG00000031785	1331.47	1042.23	1134.99	1664.77	1724.37	2239.91
ENSMUSG00000039552	63.2553	61.5175	85.2098	110.193	328.678	224.905
ENSMUSG00000025538	265.465	279.058	289.713	187.976	157.194	163.651
ENSMUSG00000028698	1361.54	1225	1158.85	1672.33	1698.65	1693.19
ENSMUSG00000062393	8.29578	7.13246	4.54452	19.4457	67.641	268.789
ENSMUSG00000059493	89.1796	83.8064	89.7543	135.04	223.882	306.273
ENSMUSG00000021938	1169.7	1182.21	1231.57	927.994	833.604	904.192
ENSMUSG00000027805	14182.7	14396	15236.6	11763.6	11594.2	12048.9
ENSMUSG00000004902	950.904	788.137	873.684	1594.55	1131.8	1449.08
ENSMUSG00000096995	151.398	150.673	127.247	64.8191	79.0733	73.1399
ENSMUSG00000019836	19.7025	12.4818	24.9949	71.3011	59.0668	55.7692
ENSMUSG00000090125	2321.78	2788.79	2706.26	890.183	1803.44	1295.49
ENSMUSG00000025579	3598.29	3522.55	4112.79	5035.37	6392.55	9467.05
ENSMUSG00000041423	97.4754	137.3	97.7072	225.787	188.633	248.676
ENSMUSG00000002831	188.729	197.926	297.666	64.8191	119.086	99.6531
ENSMUSG00000037143	46.6638	18.7227	29.5394	73.4617	169.579	110.624
ENSMUSG00000022272	1292.07	1071.65	1263.38	1543.78	2179.75	2375.22
ENSMUSG00000044349	7914.17	5736.28	8099.47	11800.3	10237.6	11823.1
ENSMUSG00000032899	0	0	0	10.8032	21.9119	33.8272
ENSMUSG00000046807	347.386	310.262	329.478	491.545	498.257	458.953
ENSMUSG00000039304	25.9243	62.4091	32.9478	156.646	112.417	106.967
ENSMUSG00000070044	300.722	278.166	276.08	387.835	476.345	526.607
ENSMUSG00000049076	4018.27	4626.29	4113.93	2971.96	3365.85	2747.32
ENSMUSG00000045996	72.5881	84.698	147.697	224.706	221.977	259.647
ENSMUSG00000058835	4954.65	4736.85	4785.38	3915.08	3585.92	3206.27
ENSMUSG00000033186	2072.91	1636.9	1941.65	1397.93	1213.73	1274.46
ENSMUSG00000026414	25.9243	23.1805	15.9058	72.3814	51.4453	142.623
ENSMUSG00000027509	1269.25	1257.1	1362.22	970.127	944.116	1012.99
ENSMUSG00000029804	5098.79	5427.8	5375.03	4370.97	3791.71	3661.57
ENSMUSG00000022108	20127.6	18911.7	20633.3	15233.6	16525.4	15383.2
ENSMUSG00000022978	253.021	247.853	276.08	168.53	144.809	159.994
ENSMUSG00000003363	10391.5	10107.6	10543.3	8701.97	7828.25	7705.29
ENSMUSG00000035095	48.7377	46.361	49.9897	79.9436	157.194	141.709
ENSMUSG00000005078	901.129	795.27	955.486	622.264	631.633	618.947
ENSMUSG00000035877	2497.03	2441.98	2689.22	2058.01	1818.69	1856.84
ENSMUSG00000062995	1031.79	914.738	877.093	670.878	650.687	693.001
ENSMUSG00000047787	226.06	268.359	229.498	399.718	345.826	413.241
ENSMUSG00000031700	1880.03	2347.47	2099.57	1572.94	1493.82	1434.46
ENSMUSG00000078201	116.141	122.143	82.9375	51.8553	34.2968	44.7982
ENSMUSG00000009549	2486.66	2354.6	2467.68	1874.35	1930.15	1967.46
ENSMUSG00000042115	197.025	172.962	163.603	317.614	301.05	593.348
ENSMUSG00000055078	4218.4	4193	4334.34	3309.02	2474.14	2097.29
ENSMUSG00000032374	383.68	290.648	230.634	108.032	143.856	170.965
ENSMUSG00000041688	612.851	676.692	637.369	924.753	853.61	863.965
ENSMUSG00000067629	8549.84	8533.99	8689.13	7202.49	6983.22	6609.11
ENSMUSG00000040189	37.331	39.2286	26.131	63.7388	169.579	112.453
ENSMUSG00000041225	2822.64	3226.55	2726.71	1160.26	2045.43	1744.39
ENSMUSG00000074892	1865.51	1967.67	1896.2	1515.69	1328.05	1481.08
ENSMUSG00000041323	64.2923	47.2526	63.6233	85.3452	335.347	217.591
ENSMUSG00000042350	3404.38	3495.8	3520.87	2635.98	2894.27	2671.44
ENSMUSG00000007440	107.845	116.794	95.435	42.1324	57.1614	45.7124
ENSMUSG00000059456	22365.4	24081	23373.6	18611.7	18040.1	15425.2
ENSMUSG00000089791	22.8134	18.7227	14.7697	1.08032	0.95269	0.914249
ENSMUSG00000062210	128.585	103.421	81.8014	170.69	234.362	263.304
ENSMUSG00000054021	144.139	164.047	178.372	289.526	250.557	267.875
ENSMUSG00000038020	6758.99	7163.67	6343.02	5363.78	5166.44	4563.93
ENSMUSG00000032009	2485.62	2444.65	2197.28	3047.58	3574.49	4481.65
ENSMUSG00000029816	123.4	144.432	87.482	25.9277	47.6345	53.0264
ENSMUSG00000002771	226.06	228.239	260.174	386.754	371.549	602.49
ENSMUSG00000090291	2174.53	2276.15	2276.81	1418.46	1734.85	1710.56
ENSMUSG00000020955	768.396	778.33	750.982	509.911	482.061	596.09
ENSMUSG00000020547	978.902	991.412	966.847	732.456	735.477	762.484
ENSMUSG00000027858	4175.89	3699.97	4329.79	1848.43	3012.41	2492.24
ENSMUSG00000024201	2174.53	2359.95	2277.94	1638.84	1765.33	1822.1
ENSMUSG00000021303	324.572	463.61	428.321	580.131	864.09	1538.68
ENSMUSG00000040836	1841.66	2234.24	2600.6	1387.13	1441.42	895.964
ENSMUSG00000026275	3207.36	3106.19	3270.92	2611.13	2565.59	2557.15
ENSMUSG00000030042	1145.85	1112.66	1242.93	837.247	913.63	786.254
ENSMUSG00000025885	1842.7	1611.94	1830.31	3382.48	2398.87	2471.21
ENSMUSG00000108218	32.1461	33.8792	46.5813	3.24096	10.4796	8.22824
ENSMUSG00000034295	313.166	273.708	354.473	582.292	428.71	671.059
ENSMUSG00000007670	1331.47	1577.17	1561.04	1920.81	2087.34	2111.91
ENSMUSG00000021702	146.213	217.54	223.818	298.168	816.455	450.725
ENSMUSG00000001542	641.886	597.344	629.416	465.618	445.859	398.613
ENSMUSG00000078921	5.18486	9.80714	10.2252	38.8915	29.5334	45.7124
ENSMUSG00000086040	15085.9	18084.4	15853.6	8681.44	12352.6	11152
ENSMUSG00000010803	6744.47	7525.64	7008.79	5722.45	5432.24	5678.4
ENSMUSG00000029174	991.346	1098.4	1240.65	733.537	824.077	756.998
ENSMUSG00000025656	10673.6	10367	10731.9	8997.98	8427.5	8510.74
ENSMUSG00000032334	89.1796	52.6019	56.8065	206.341	188.633	113.367
ENSMUSG00000031224	189.766	183.661	194.278	340.301	262.942	328.215
ENSMUSG00000045659	207.394	257.66	265.855	316.533	609.722	682.944
ENSMUSG00000035578	45.6268	24.9636	57.9427	78.8633	197.207	157.251
ENSMUSG00000054733	993.419	1008.35	1079.32	782.151	704.038	578.72
ENSMUSG00000021290	1492.2	1407.77	1528.1	1182.95	1102.26	1102.58
ENSMUSG00000058317	1985.8	1907.93	1893.93	1576.19	1262.31	1265.32
ENSMUSG00000031398	406.493	378.021	370.379	590.935	505.878	590.605
ENSMUSG00000040084	14.5176	5.34935	19.3142	36.7308	68.5937	83.1966
ENSMUSG00000097877	25.9243	25.8552	35.22	95.0681	80.9786	59.4262
ENSMUSG00000021868	831.652	772.089	732.804	579.051	523.027	575.063
ENSMUSG00000074151	18.6655	10.6987	5.68065	32.4096	63.8302	75.8827
ENSMUSG00000046879	125.474	105.204	117.021	192.297	193.396	271.532
ENSMUSG00000074479	18.6655	15.1565	18.1781	1.08032	0.95269	0
ENSMUSG00000028869	886.611	862.137	846.417	668.718	639.255	650.031
ENSMUSG00000078920	8.29578	1.78312	5.68065	21.6064	40.013	49.3694
ENSMUSG00000072844	31.1092	48.1441	17.042	4.32128	1.90538	5.48549
ENSMUSG00000041757	1202.89	1144.76	1070.23	1531.89	1481.43	1837.64
ENSMUSG00000051590	79.8469	111.445	105.66	176.092	192.443	178.279
ENSMUSG00000028445	960.236	862.137	874.82	1173.23	1193.72	1376.86
ENSMUSG00000091002	111.993	138.191	90.8904	168.53	299.145	522.036
ENSMUSG00000069830	14.5176	20.5058	15.9058	1.08032	0	0
ENSMUSG00000052040	6476.93	5784.43	5980.59	4271.58	4919.69	4701.07
ENSMUSG00000049281	8423.33	9380.08	9059.5	5540.96	7319.52	6001.13
ENSMUSG00000028289	6968.45	8338.74	6711.12	2971.96	5348.4	4211.94
ENSMUSG00000024026	7841.58	6554.73	6196.46	4539.5	5131.19	5039.34
ENSMUSG00000022090	322.498	312.937	296.53	105.871	200.065	165.479
ENSMUSG00000057329	264.428	232.697	237.451	332.738	420.136	484.552
ENSMUSG00000028064	485.303	442.213	502.17	811.32	608.769	788.083
ENSMUSG00000017670	4971.25	5877.15	4668.36	3695.77	3886.97	3740.19
ENSMUSG00000045333	245.762	177.42	220.409	319.774	427.758	714.943
ENSMUSG00000022508	1622.86	1710.9	1398.58	823.203	1213.73	900.535
ENSMUSG00000027674	3610.74	3846.18	4416.14	2392.91	3118.15	2249.97
ENSMUSG00000045761	33.1831	15.1565	27.2671	44.2931	155.288	124.338
ENSMUSG00000045655	20.7394	6.24091	14.7697	37.8112	118.134	63.9974
ENSMUSG00000049792	1107.49	1267.8	1247.47	822.123	867.901	941.676
ENSMUSG00000040097	2452.44	2679.13	2838.05	3805.96	3246.77	3832.53
ENSMUSG00000028140	695.808	657.97	723.715	517.473	419.184	495.523
ENSMUSG00000037016	77.7729	70.4331	59.0788	125.317	151.478	129.823
ENSMUSG00000029712	1729.67	1672.56	1559.91	1323.39	1188	1256.18
ENSMUSG00000035539	15.5546	10.6987	12.4974	23.767	108.607	78.6254
ENSMUSG00000027397	991.346	925.437	1075.92	1965.1	1353.77	1430.8
ENSMUSG00000094786	96.4384	123.927	113.613	48.6144	55.256	57.5977
ENSMUSG00000021892	4020.34	4194.78	4504.76	3346.83	2700.88	2241.74
ENSMUSG00000023092	1246.44	1058.28	1264.51	1577.27	1668.16	2047.92
ENSMUSG00000034765	493.599	745.342	664.636	424.565	339.158	276.103
ENSMUSG00000097006	1134.45	1151	1249.74	1591.31	1462.38	1686.79
ENSMUSG00000033053	6.22183	9.80714	17.042	37.8112	89.5529	40.227
ENSMUSG00000022620	572.409	483.224	554.432	769.187	725.95	759.741
ENSMUSG00000049555	55.9965	34.7708	49.9897	84.2649	129.566	276.103
ENSMUSG00000030605	2981.3	2771.85	2430.18	3754.11	3759.31	3508.89
ENSMUSG00000022526	1831.29	1821.45	1857.57	1489.76	1408.08	1258.01
ENSMUSG00000097783	35.2571	23.1805	29.5394	1.08032	5.71614	0
ENSMUSG00000006024	5764.53	6075.08	5947.64	4700.47	5004.48	4752.27
ENSMUSG00000021373	5713.72	6527.99	6056.71	4401.22	4893.97	4791.58
ENSMUSG00000046159	1919.44	1733.19	2232.5	1420.62	1367.11	1081.56
ENSMUSG00000024479	3881.39	4431.04	3943.51	2598.17	3323.94	2646.75
ENSMUSG00000018334	4180.04	5238.79	4560.43	3361.95	3434.45	2632.12
ENSMUSG00000025591	296.574	314.72	357.881	150.164	198.16	215.763
ENSMUSG00000000532	3580.67	3432.5	3826.49	2946.03	2781.85	2815.89
ENSMUSG00000021699	957.125	953.075	1063.42	785.392	656.403	646.374
ENSMUSG00000037126	17799.6	16692.6	17539.6	12549	14624.7	12090.9
ENSMUSG00000030020	9684.28	9940.87	11111.4	8169.37	6814.59	5767.08
ENSMUSG00000016477	1133.41	1121.58	1229.29	870.737	875.522	907.849
ENSMUSG00000041986	5209.75	5508.05	5459.11	4432.55	4415.72	4446.91
ENSMUSG00000035783	580.704	383.37	443.091	199.859	315.34	206.62
ENSMUSG00000021285	3065.29	3070.53	2890.32	2497.7	2014.94	2080.83
ENSMUSG00000031833	9291.27	10030	9493.51	7880.93	7658.67	6843.15
ENSMUSG00000003526	764.249	822.016	833.92	601.738	612.58	527.522
ENSMUSG00000029465	3135.8	2936.79	3303.87	2564.68	2315.99	2297.51
ENSMUSG00000021831	696.845	722.162	693.04	924.753	896.481	970.018
ENSMUSG00000001334	2464.88	2684.48	2906.22	2143.35	1841.55	1958.32
ENSMUSG00000031918	1242.29	1350.71	1337.23	1026.3	1018.43	991.046
ENSMUSG00000100393	23.8504	18.7227	13.6336	1.08032	1.90538	0.914249
ENSMUSG00000061517	177.322	235.371	173.828	362.987	309.624	315.416
ENSMUSG00000026885	1100.23	1155.46	1189.53	920.432	857.421	827.395
ENSMUSG00000048022	1761.82	1765.28	1830.31	2242.74	2216.91	2185.97
ENSMUSG00000045246	281.019	287.973	298.802	178.253	176.248	204.792
ENSMUSG00000031778	11562.2	13088.1	13104.1	9784.45	10231.9	9624.3
ENSMUSG00000019785	1135.48	1312.37	1072.51	875.058	853.61	785.34
ENSMUSG00000109121	18.6655	8.02402	23.8587	63.7388	46.6818	74.9684
ENSMUSG00000030352	751.805	683.825	677.134	1372.01	986.034	968.19
ENSMUSG00000018581	30.0722	28.5299	19.3142	43.2128	216.261	102.396
ENSMUSG00000043257	137.917	99.8545	155.65	226.867	233.409	249.59
ENSMUSG00000003411	255.095	319.178	303.347	547.722	399.177	778.94
ENSMUSG00000029778	3640.81	3679.46	3107.32	4674.54	4510.99	5754.28
ENSMUSG00000072476	0	0	0	14.0441	17.1484	13.7137
ENSMUSG00000034570	1686.12	2027.4	1878.02	1481.12	1268.03	1230.58
ENSMUSG00000026003	598.333	508.188	489.672	692.485	825.982	871.279
ENSMUSG00000053070	178.359	239.829	204.503	366.228	367.738	299.874
ENSMUSG00000015843	9.33275	12.4818	18.1781	105.871	22.8646	96.9104
ENSMUSG00000037992	397.16	515.321	571.474	196.618	317.246	287.988
ENSMUSG00000046186	592.111	327.202	739.621	220.385	303.908	230.391
ENSMUSG00000032440	409.604	449.345	424.913	573.649	748.814	607.061
ENSMUSG00000032680	31.1092	35.6623	38.6284	83.1846	80.9786	73.1399
ENSMUSG00000026679	33.1831	26.7467	29.5394	49.6947	128.613	100.567
ENSMUSG00000085148	626.331	534.043	587.379	434.288	399.177	354.729
ENSMUSG00000030357	1952.62	2298.44	2327.93	2755.89	3084.81	3480.55
ENSMUSG00000032174	3896.94	3782.88	3721.96	3150.21	2850.45	2549.84
ENSMUSG00000039110	37.331	16.9396	34.0839	51.8553	162.91	119.767
ENSMUSG00000097156	1158.3	1239.27	1296.32	1531.89	1776.77	1624.62
ENSMUSG00000062785	4267.14	4815.3	4407.05	3717.38	3155.31	3018.85
ENSMUSG00000046101	47.7007	29.4214	48.8536	0	0	7.31399
ENSMUSG00000059854	39.4049	32.9876	20.4503	54.016	176.248	109.71
ENSMUSG00000044708	5359.07	5375.2	5505.69	6493.8	6659.3	7422.79
ENSMUSG00000037679	3387.79	4009.34	3785.59	2144.43	2936.19	2574.52
ENSMUSG00000008658	10995	10996.5	10703.5	8871.58	8361.76	6980.29
ENSMUSG00000038463	1642.56	1893.67	1822.35	1399.01	1009.85	861.222
ENSMUSG00000053310	30138.6	33099.1	32246.8	25219	24147.8	19330
ENSMUSG00000030761	51.8486	65.9753	73.8485	111.273	402.035	149.023
ENSMUSG00000030087	911.499	567.922	811.197	412.682	474.44	469.01
ENSMUSG00000018001	1273.4	1258.88	1300.87	1048.99	893.623	851.166
ENSMUSG00000029386	301.759	298.672	337.431	410.521	534.459	489.123
ENSMUSG00000037536	2066.69	2038.1	1898.47	1622.64	1574.8	1471.94
ENSMUSG00000020334	118.215	113.228	82.9375	225.787	161.005	223.077
ENSMUSG00000061353	1719.3	1844.63	1638.3	2254.63	2240.73	2795.77
ENSMUSG00000048915	75.699	52.6019	53.3981	86.4255	188.633	331.872
ENSMUSG00000029086	550.632	528.694	555.568	422.405	354.401	373.928
ENSMUSG00000091159	2.07394	0	0	41.0521	10.4796	24.6847
ENSMUSG00000028037	12.4437	8.02402	6.81678	35.6505	29.5334	46.6267
ENSMUSG00000027358	45.6268	32.9876	30.6755	71.3011	90.5055	96.9104
ENSMUSG00000051146	808.838	732.861	937.308	2331.33	1060.34	1524.97
ENSMUSG00000029580	27885.2	25968.4	25742.4	20508.8	21664.2	22240.9
ENSMUSG00000034006	881.426	873.727	804.38	537.999	656.403	629.003
ENSMUSG00000025766	157.62	63.3006	70.4401	253.875	222.929	256.904
ENSMUSG00000025665	73.625	78.4571	82.9375	133.96	135.282	155.422
ENSMUSG00000044365	282.056	246.962	315.844	418.083	443.954	687.515
ENSMUSG00000044921	8.29578	26.7467	14.7697	45.3734	91.4582	63.9974
ENSMUSG00000028931	21385.5	22632.2	23040.7	18281.2	15776.5	13231.9
ENSMUSG00000108228	38.368	51.7104	38.6284	93.9878	89.5529	93.2534
ENSMUSG00000037060	256.132	220.215	204.503	307.891	425.852	395.87
ENSMUSG00000028610	19.7025	21.3974	18.1781	29.1686	105.749	126.166
ENSMUSG00000031654	62.2183	55.2766	96.5711	453.734	117.181	183.764
ENSMUSG00000027540	1551.31	1716.25	1566.72	1248.85	1285.18	1146.47
ENSMUSG00000078897	0	0	0	11.8835	13.3377	21.0277
ENSMUSG00000015468	195.988	219.323	237.451	302.489	348.685	362.957
ENSMUSG00000103581	23.8504	23.1805	44.3091	7.56223	3.81076	4.57124
ENSMUSG00000020589	6742.39	7876.02	6586.15	5490.18	5321.73	4493.53
ENSMUSG00000050423	405.456	187.227	332.886	149.084	152.43	101.482
ENSMUSG00000031284	2782.2	2815.54	3082.32	4004.74	3445.88	4047.38
ENSMUSG00000074415	463.527	412.791	429.457	598.497	638.302	897.792
ENSMUSG00000028476	395.086	279.949	323.797	157.727	227.693	169.136
ENSMUSG00000018199	1623.9	1838.39	1539.46	1268.29	1230.88	1263.49
ENSMUSG00000042707	36.294	22.2889	32.9478	48.6144	161.005	113.367
ENSMUSG00000021613	860.687	872.835	820.286	596.336	684.031	571.406
ENSMUSG00000017631	19232.7	20086.8	18979.1	15429.1	16423.4	16251.7
ENSMUSG00000019080	183.544	155.131	149.969	82.1042	94.3163	97.8246
ENSMUSG00000020458	15781.7	14881.9	16583	13284.7	12023.9	11742.6
ENSMUSG00000020374	30.0722	24.0721	17.042	68.0601	50.4926	95.0819
ENSMUSG00000048185	0	0	0	11.8835	12.385	24.6847
ENSMUSG00000096140	3.11092	3.56623	5.68065	16.2048	33.3441	30.1702
ENSMUSG00000019734	14.5176	14.2649	13.6336	34.5702	49.5399	50.2837
ENSMUSG00000015312	296.574	292.431	324.933	222.546	181.964	171.879
ENSMUSG00000021127	121.326	165.83	131.791	238.751	334.394	220.334
ENSMUSG00000045994	5882.74	5709.54	5855.62	4831.19	4896.83	4859.23
ENSMUSG00000044906	183.544	199.709	197.687	124.237	120.992	95.9961
ENSMUSG00000071398	44.5898	34.7708	44.3091	64.8191	218.166	119.767
ENSMUSG00000061702	48.7377	47.2526	49.9897	72.3814	136.235	210.277
ENSMUSG00000109489	19.7025	16.9396	14.7697	0	1.90538	0
ENSMUSG00000052336	1198.74	1163.48	1161.13	873.978	951.737	786.254
ENSMUSG00000050558	35.2571	41.9032	24.9949	70.2207	81.9313	98.7389
ENSMUSG00000021280	95.4015	172.071	64.7594	17.2851	21.9119	47.5409
ENSMUSG00000030970	429.307	488.574	463.541	627.665	676.41	610.718
ENSMUSG00000067594	89.1796	74.8909	72.7123	150.164	125.755	175.536
ENSMUSG00000008475	5744.83	5893.2	6373.69	4729.64	4996.86	4698.33
ENSMUSG00000032902	879.353	945.051	915.721	1162.42	1147.99	1232.41
ENSMUSG00000001627	1005.86	774.764	848.689	609.3	626.87	596.09
ENSMUSG00000037321	74.662	50.8188	63.6233	114.514	120.992	142.623
ENSMUSG00000031351	35.2571	22.2889	38.6284	70.2207	245.794	76.7969
ENSMUSG00000023764	555.817	513.537	518.075	771.348	811.692	661.002
ENSMUSG00000054986	10.3697	8.91558	4.54452	58.3372	18.1011	63.9974
ENSMUSG00000061171	15.5546	14.2649	22.7226	58.3372	58.1141	41.1412
ENSMUSG00000090307	17.6285	6.24091	7.95291	38.8915	53.3506	38.3985
ENSMUSG00000060572	47.7007	39.2286	28.4033	100.47	89.5529	77.7112
ENSMUSG00000024873	12498.6	13622.1	13808.5	10591.4	10657.7	11121.8
ENSMUSG00000049521	258.206	259.443	248.813	335.979	444.906	396.784
ENSMUSG00000060657	2384	2312.7	2330.2	3139.41	2806.62	2889.03
ENSMUSG00000022105	1333.55	1397.96	1256.56	903.147	1080.35	967.275
ENSMUSG00000031255	29.0352	28.5299	34.0839	86.4255	53.3506	107.881
ENSMUSG00000044667	11172.3	11668.7	11203.4	9053.07	9510.7	8045.39
ENSMUSG00000051351	818.171	920.979	821.422	654.673	638.302	564.092
ENSMUSG00000029328	5428.55	4333.86	4784.25	3430.01	3529.72	3813.33
ENSMUSG00000032097	5267.82	5021.25	4891.04	4243.49	4046.07	4126.92
ENSMUSG00000086851	8.29578	10.6987	3.40839	25.9277	45.7291	35.6557
ENSMUSG00000041544	878.316	827.366	761.207	1191.59	1106.07	1039.5
ENSMUSG00000063804	19.7025	16.9396	17.042	32.4096	66.6883	106.053
ENSMUSG00000060950	436.565	528.694	507.85	297.088	347.732	348.329
ENSMUSG00000027660	2820.56	3057.15	2919.86	2216.81	2461.75	2114.66
ENSMUSG00000059146	6015.48	6291.72	5611.35	4845.23	4858.72	4776.04
ENSMUSG00000046750	11.4067	10.6987	12.4974	30.2489	37.1549	69.4829
ENSMUSG00000048756	2087.43	2119.23	1790.54	1443.31	1549.07	1534.11
ENSMUSG00000001768	1392.65	1052.93	1146.36	580.131	836.462	817.339
ENSMUSG00000037110	787.062	813.101	673.725	548.802	565.898	496.437
ENSMUSG00000028645	5267.82	2849.42	3567.45	1828.98	2414.12	2349.62
ENSMUSG00000045991	271.687	303.13	269.263	173.931	181.964	196.564
ENSMUSG00000071793	385.754	505.513	487.4	613.621	722.139	756.998
ENSMUSG00000047139	175.248	181.878	176.1	217.144	439.19	455.296
ENSMUSG00000021676	3548.52	4033.41	3734.46	2475.01	3070.52	2121.97
ENSMUSG00000038135	10.3697	8.91558	9.08904	20.5261	81.9313	44.7982
ENSMUSG00000040536	688.55	694.524	654.411	2156.32	925.062	1115.38
ENSMUSG00000075702	2006.54	2024.73	1859.85	1520.01	1496.68	1620.05
ENSMUSG00000031285	331.831	288.865	253.357	396.477	466.818	540.321
ENSMUSG00000097971	298.648	238.938	213.593	325.176	565.898	525.693
ENSMUSG00000026227	297.611	381.587	289.713	452.654	523.027	515.636
ENSMUSG00000033342	1783.59	1626.2	1738.28	1252.09	1392.83	1349.43
ENSMUSG00000041408	1978.54	1868.71	1917.79	1510.29	1598.61	1496.63
ENSMUSG00000086195	0	0	1.13613	9.72287	22.8646	18.285
ENSMUSG00000043542	1349.1	1073.44	1331.54	946.36	752.625	870.365
ENSMUSG00000050721	213.616	225.564	212.456	302.489	315.34	359.3
ENSMUSG00000020807	544.41	561.682	520.348	683.842	744.051	832.881
ENSMUSG00000101523	25.9243	203.275	219.273	21.6064	34.2968	23.7705
ENSMUSG00000052087	3218.76	3859.55	4213.91	2815.31	2674.2	2094.54
ENSMUSG00000038422	178.359	237.154	179.509	343.541	318.198	298.959
ENSMUSG00000055761	173.174	175.637	164.739	411.602	285.807	242.276
ENSMUSG00000018415	2337.34	2281.5	2223.41	1820.34	1885.37	1641.99
ENSMUSG00000059213	76610.5	69127.8	70641.2	48890.9	61224.6	47647.9
ENSMUSG00000034997	195.988	229.13	298.802	133.96	139.093	138.966
ENSMUSG00000036322	8.29578	0	2.27226	14.0441	103.843	97.8246
ENSMUSG00000036949	1133.41	1132.28	1137.27	1348.24	1536.69	1514
ENSMUSG00000031210	98.5124	113.228	139.744	194.457	211.497	454.382
ENSMUSG00000059555	64.2923	61.5175	42.0368	89.6665	194.349	135.309
ENSMUSG00000047773	25.9243	24.9636	17.042	22.6867	147.667	255.99
ENSMUSG00000033770	41.4789	44.5779	55.6704	2.16064	7.62152	17.3707
ENSMUSG00000044519	137.917	143.541	168.147	83.1846	89.5529	84.1109
ENSMUSG00000070436	400.271	386.045	291.986	471.019	946.974	669.23
ENSMUSG00000009569	5483.51	5982.35	5134.17	4039.31	4502.41	4345.42
ENSMUSG00000096141	38.368	27.6383	32.9478	52.9356	102.891	114.281
ENSMUSG00000002763	1407.17	1304.35	1400.85	1687.46	1707.22	1855.01
ENSMUSG00000036246	155.546	179.203	152.241	239.831	251.51	266.046
ENSMUSG00000062151	391.976	336.117	474.903	1278.02	555.418	704.886
ENSMUSG00000029705	733.139	678.476	731.668	906.388	944.116	1119.95
ENSMUSG00000021866	520.56	545.633	566.929	312.212	429.663	331.872
ENSMUSG00000000605	4595.86	4460.46	4611.55	3903.19	3562.11	3368.09
ENSMUSG00000002699	89.1796	74.8909	84.0736	45.3734	35.2495	35.6557
ENSMUSG00000021728	261.317	317.395	339.703	423.485	685.937	487.295
ENSMUSG00000019767	7.25881	12.4818	28.4033	29.1686	128.613	108.796
ENSMUSG00000027716	78.8099	95.3967	105.66	113.434	268.659	445.239
ENSMUSG00000026222	31.1092	41.9032	42.0368	81.0239	96.2217	74.9684
ENSMUSG00000018659	503.969	600.019	643.05	327.337	355.353	440.668
ENSMUSG00000036961	4.14789	3.56623	6.81678	17.2851	26.6753	40.227
ENSMUSG00000059412	43.5528	25.8552	32.9478	62.6585	84.7894	329.13
ENSMUSG00000048483	58.0704	55.2766	35.22	128.558	84.7894	125.252
ENSMUSG00000078816	10823.9	10928.7	13456.3	9263.74	6267.75	4965.29
ENSMUSG00000040010	1400.95	1372.11	1574.68	1173.23	878.38	782.597
ENSMUSG00000027784	4859.25	4620.94	5531.82	3950.73	3883.16	3829.79
ENSMUSG00000038059	438.639	368.213	437.41	254.955	299.145	284.331
ENSMUSG00000087466	17.6285	13.3734	13.6336	48.6144	38.1076	44.7982
ENSMUSG00000020123	3.11092	3.56623	2.27226	4.32128	79.0733	135.309
ENSMUSG00000037259	3542.3	3277.37	4073.03	5946.08	4289.96	6296.43
ENSMUSG00000068876	44.5898	46.361	53.3981	66.9798	141.951	178.279
ENSMUSG00000040447	1895.59	1838.39	1906.43	1578.35	1494.77	1441.77
ENSMUSG00000027599	1856.18	1969.45	2014.36	1626.96	1505.25	1456.4
ENSMUSG00000030888	358.792	278.166	314.708	187.976	201.97	219.42
ENSMUSG00000059363	100.586	123.035	109.069	168.53	197.207	189.25
ENSMUSG00000108841	22.8134	20.5058	27.2671	42.1324	126.708	68.5687
ENSMUSG00000079396	34.2201	22.2889	19.3142	2.16064	3.81076	6.39974
ENSMUSG00000050164	517.449	632.115	644.186	459.136	340.11	307.188
ENSMUSG00000049811	57.0335	54.385	53.3981	77.783	191.491	140.794
ENSMUSG00000003762	240.578	218.432	214.729	302.489	340.11	357.471
ENSMUSG00000006218	32.1461	24.9636	28.4033	71.3011	52.3979	107.881
ENSMUSG00000032609	363.977	344.141	286.305	441.85	505.878	581.462
ENSMUSG00000034751	1731.74	1825.91	1779.18	1192.67	1494.77	1283.61
ENSMUSG00000039031	149.324	127.493	132.927	197.698	258.179	218.505
ENSMUSG00000040978	36.294	45.4695	43.173	75.6223	104.796	85.9394
ENSMUSG00000053646	2779.09	2416.12	2232.5	3190.18	3322.03	3279.41
ENSMUSG00000036138	528.856	567.031	618.055	385.674	438.237	402.27
ENSMUSG00000043592	4.14789	2.67467	6.81678	15.1245	29.5334	42.0554
ENSMUSG00000049191	261.317	238.046	257.902	343.541	443.001	833.795
ENSMUSG00000058248	1640.49	1650.27	1667.84	1313.67	1361.39	1351.26
ENSMUSG00000050379	1763.89	1662.76	1970.05	1470.31	1265.17	1262.58
ENSMUSG00000034910	2671.24	2849.42	2909.63	2356.18	2195.95	2024.15
ENSMUSG00000029381	57.0335	61.5175	56.8065	84.2649	180.058	138.052
ENSMUSG00000035596	1526.42	1549.53	1417.89	2082.86	1820.59	2561.73
ENSMUSG00000024665	2818.49	2559.66	2469.95	3255	3222	3573.8
ENSMUSG00000027568	42.5159	35.6623	38.6284	126.397	71.4517	79.5397
ENSMUSG00000030551	171.1	205.058	202.231	700.047	320.104	292.56
ENSMUSG00000024256	31.1092	31.2045	39.7646	70.2207	66.6883	103.31
ENSMUSG00000032633	898.018	1093.94	1014.56	759.464	745.956	728.656
ENSMUSG00000034471	426.196	531.369	394.237	634.147	702.132	652.774
ENSMUSG00000018830	718.622	418.141	498.761	265.758	366.786	256.904
ENSMUSG00000055723	542.337	619.633	544.206	396.477	440.143	380.328
ENSMUSG00000032259	18.6655	18.7227	30.6755	28.0883	103.843	237.705
ENSMUSG00000001300	468.711	499.272	507.85	802.677	620.201	683.858
ENSMUSG00000029304	39.4049	19.6143	34.0839	55.0963	85.7421	253.247
ENSMUSG00000059336	489.451	506.405	432.866	628.746	682.126	641.803
ENSMUSG00000011154	14.5176	15.1565	17.042	24.8473	115.275	64.9117
ENSMUSG00000003882	61.1814	40.1201	64.7594	18.3654	23.8172	17.3707
ENSMUSG00000009073	4127.15	3830.13	4007.13	3303.62	3266.77	2901.83
ENSMUSG00000049775	23048.8	23866.1	22314.7	19428.5	19660.7	19337.3
ENSMUSG00000062372	44.5898	34.7708	31.8117	167.449	65.7356	85.9394
ENSMUSG00000052374	225.023	220.215	176.1	353.264	285.807	339.186
ENSMUSG00000032336	12763.1	12477.4	12704.2	11048.4	9625.98	9889.43
ENSMUSG00000052516	2974.04	3269.34	3418.62	2464.21	2275.98	1591.71
ENSMUSG00000029684	4262.99	4547.84	4442.27	3149.13	3714.54	3529.91
ENSMUSG00000025789	50.8116	36.5539	32.9478	59.4175	125.755	145.366
ENSMUSG00000056501	281.019	338.792	210.184	126.397	171.484	159.994
ENSMUSG00000056116	36.294	131.951	111.341	217.144	231.504	338.272
ENSMUSG00000025738	23336	21664	23103.2	19321.5	17278.9	15420.6
ENSMUSG00000100954	18.6655	14.2649	22.7226	39.9718	55.256	60.3404
ENSMUSG00000096188	2393.33	2494.58	2390.42	3974.49	3022.89	3087.42
ENSMUSG00000091866	16.5916	10.6987	14.7697	0	0.95269	0
ENSMUSG00000008136	652.256	592.886	666.909	512.071	372.502	389.47
ENSMUSG00000025170	1488.06	1293.65	1387.22	817.802	1088.92	1026.7
ENSMUSG00000022577	3465.56	3360.28	3758.32	5188.77	4099.42	5781.71
ENSMUSG00000054519	282.056	230.914	251.085	158.807	178.153	149.023
ENSMUSG00000107985	43.5528	41.9032	47.7175	8.64255	18.1011	16.4565
ENSMUSG00000027864	446.935	402.984	361.289	494.786	780.253	704.886
ENSMUSG00000060260	1001.72	862.137	1155.44	784.312	596.384	558.606
ENSMUSG00000033063	43.5528	34.7708	40.9007	104.791	60.9722	142.623
ENSMUSG00000021565	4.14789	3.56623	1.13613	18.3654	16.1957	34.7415
ENSMUSG00000049241	24.8873	19.6143	18.1781	184.735	54.3033	42.0554
ENSMUSG00000049112	70.5141	74.8909	113.613	540.16	137.187	177.364
ENSMUSG00000053110	498.784	469.851	496.489	629.826	857.421	669.23
ENSMUSG00000022519	493.599	575.055	522.62	252.795	384.887	358.386
ENSMUSG00000046668	1410.28	1649.38	1409.94	2096.9	1883.47	1917.18
ENSMUSG00000056306	1754.56	1963.21	1708.74	1323.39	1452.85	1101.67
ENSMUSG00000028098	1653.97	1618.18	1766.68	1408.74	1201.34	1258.01
ENSMUSG00000028758	419.974	489.465	546.479	220.385	292.476	353.814
ENSMUSG00000028392	43.5528	71.3246	70.4401	106.952	131.471	141.709
ENSMUSG00000039911	798.469	568.814	615.783	271.16	444.906	420.554
ENSMUSG00000057143	68.4402	16.048	13.6336	108.032	152.43	138.052
ENSMUSG00000048967	351.534	423.49	401.054	301.409	207.686	209.363
ENSMUSG00000024589	4726.52	5664.96	4906.95	4038.23	4030.83	3761.22
ENSMUSG00000001473	156.583	117.686	113.613	48.6144	79.0733	61.2547
ENSMUSG00000009575	4575.12	4764.49	4085.52	5553.92	5569.43	5739.65
ENSMUSG00000048721	23.8504	24.9636	26.131	31.3293	90.5055	284.331
ENSMUSG00000041912	666.773	672.235	669.181	931.235	883.144	815.51
ENSMUSG00000026479	19.7025	36.5539	23.8587	192.297	77.1679	47.5409
ENSMUSG00000041115	6576.48	6381.77	6296.43	5417.8	5224.55	4611.47
ENSMUSG00000039358	211.542	219.323	231.771	100.47	132.424	154.508
ENSMUSG00000044231	347.386	414.574	378.331	503.429	527.79	571.406
ENSMUSG00000063445	271.687	327.202	316.98	119.915	199.112	195.649
ENSMUSG00000031971	1548.2	1645.82	1553.09	1278.02	1276.6	1106.24
ENSMUSG00000041272	102.66	97.1798	114.749	150.164	183.869	222.162
ENSMUSG00000072949	296.574	285.299	312.436	384.594	432.521	501.008
ENSMUSG00000024912	206.357	199.709	238.587	128.558	142.903	136.223
ENSMUSG00000013076	641.886	600.019	539.662	663.316	1242.31	1541.42
ENSMUSG00000048251	5729.27	6504.81	5211.43	2991.4	4465.26	4126.01
ENSMUSG00000023277	938.46	1054.71	1017.97	727.055	813.597	750.598
ENSMUSG00000022010	10379.1	10237.8	11198.8	9035.79	8334.13	8643.31
ENSMUSG00000041193	22.8134	21.3974	24.9949	28.0883	154.336	105.139
ENSMUSG00000036225	1912.18	1863.36	2166.6	1174.31	1588.13	1433.54
ENSMUSG00000075514	395.086	338.792	222.682	197.698	161.005	166.393
ENSMUSG00000038332	1893.51	1882.08	1634.89	1203.48	1452.85	1367.72
ENSMUSG00000036438	34687.8	35582.1	38067.2	31223.4	28129.1	27458.6
ENSMUSG00000051674	2739.68	2777.2	2958.48	2346.45	2331.23	2249.05
ENSMUSG00000022696	1455.91	1289.19	1387.22	1109.49	1008.9	835.623
ENSMUSG00000078958	7.25881	16.048	2.27226	23.767	52.3979	92.3391
ENSMUSG00000087095	110.956	183.661	96.5711	45.3734	64.7829	61.2547
ENSMUSG00000052563	34.2201	31.2045	21.5865	65.8995	67.641	66.7402
ENSMUSG00000020893	2317.63	1847.31	1767.82	955.002	1405.22	1413.43
ENSMUSG00000030315	554.78	657.078	520.348	815.641	883.144	752.427
ENSMUSG00000067889	32896.9	31941.8	34207.8	26865.4	25639.7	20054
ENSMUSG00000056004	646.034	643.705	627.144	892.344	770.726	876.765
ENSMUSG00000005804	746.62	651.729	765.752	562.846	492.541	522.036
ENSMUSG00000044712	103.697	76.674	92.0266	141.522	156.241	194.735
ENSMUSG00000055254	13268.1	13623	13615.4	15553.4	16752.1	18383.7
ENSMUSG00000041592	333.905	381.587	413.551	749.741	487.777	576.891
ENSMUSG00000035835	379.532	330.768	403.326	555.284	524.932	1005.67
ENSMUSG00000031119	1051.49	987.846	763.48	552.043	683.079	644.545
ENSMUSG00000099784	41.4789	39.2286	39.7646	8.64255	15.243	15.5422
ENSMUSG00000042804	203.247	200.601	167.011	210.662	460.149	869.451
ENSMUSG00000028383	686.476	667.777	699.856	819.962	987.939	938.019
ENSMUSG00000001986	4643.56	4823.33	5175.07	4084.69	3801.23	3345.24
ENSMUSG00000041120	2392.3	2378.68	2313.16	3590.98	2900.94	2913.71
ENSMUSG00000035064	926.016	900.474	935.035	723.814	732.619	616.204
ENSMUSG00000020738	1837.51	1881.19	1931.42	1583.75	1448.09	1524.97
ENSMUSG00000020538	1182.15	910.281	979.344	1240.21	1657.68	1739.82
ENSMUSG00000070372	452.12	453.803	245.404	634.147	655.451	769.798
ENSMUSG00000061410	3531.93	3444.98	3278.87	2472.85	2907.61	2691.55
ENSMUSG00000021879	44.5898	17.8312	15.9058	39.9718	181.964	121.595
ENSMUSG00000061859	103.697	106.987	137.472	124.237	329.631	597.005
ENSMUSG00000030423	191.84	470.743	336.295	136.12	157.194	172.793
ENSMUSG00000034459	21.7764	18.7227	13.6336	52.9356	40.013	55.7692
ENSMUSG00000036353	1179.04	1103.75	1131.59	911.789	816.455	643.631
ENSMUSG00000030226	4642.52	4505.04	4611.55	3261.48	3969.86	3489.69
ENSMUSG00000096255	31.1092	24.0721	55.6704	88.5862	87.6475	93.2534
ENSMUSG00000005501	276.872	270.142	280.624	346.782	481.108	421.469
ENSMUSG00000037458	4273.36	4066.4	4430.91	3656.88	3212.47	3033.48
ENSMUSG00000022353	708.252	690.066	810.061	931.235	996.514	1213.21
ENSMUSG00000030125	54.9595	37.4454	51.1259	52.9356	262.942	180.107
ENSMUSG00000041798	53.9226	31.2045	31.8117	84.2649	75.2625	152.68
ENSMUSG00000050022	118.215	110.553	85.2098	219.305	147.667	213.02
ENSMUSG00000068747	17479.2	18105.8	18996.1	15421.6	12118.2	10313.6
ENSMUSG00000017009	1915.29	1511.19	1781.45	854.532	1261.36	1258.01
ENSMUSG00000004347	111.993	122.143	143.152	157.727	278.185	435.182
ENSMUSG00000029333	165.916	123.035	152.241	308.971	193.396	298.959
ENSMUSG00000034917	16.5916	17.8312	28.4033	61.5782	107.654	39.3127
ENSMUSG00000046434	5867.19	5541.92	5737.46	4671.3	4619.59	4944.26
ENSMUSG00000018395	2555.1	2404.53	2774.43	3449.46	3077.19	3328.78
ENSMUSG00000030319	101.623	73.9993	92.0266	149.084	176.248	144.451
ENSMUSG00000027346	2773.9	2326.97	3106.18	2164.96	1881.56	1744.39
ENSMUSG00000026042	105.771	113.228	73.8485	182.574	188.633	155.422
ENSMUSG00000026187	317.314	327.202	364.698	191.216	241.031	237.705
ENSMUSG00000014177	487.377	574.163	502.17	657.914	748.814	736.885
ENSMUSG00000020475	123.4	95.3967	112.477	209.582	159.099	195.649
ENSMUSG00000035248	1275.48	1231.24	1223.61	980.93	1004.14	822.824
ENSMUSG00000085069	473.896	457.369	481.719	534.758	909.819	970.018
ENSMUSG00000040441	264.428	88.2642	206.776	31.3293	85.7421	63.9974
ENSMUSG00000059669	508.116	421.707	479.447	352.184	324.867	322.73
ENSMUSG00000068745	3.11092	0.891558	0	15.1245	35.2495	12.7995
ENSMUSG00000032878	3199.06	3296.98	2625.6	2094.74	2232.15	2426.42
ENSMUSG00000032846	993.419	808.643	936.171	713.011	647.829	547.635
ENSMUSG00000009739	2653.61	2641.69	2747.16	2266.51	2197.86	2004.03
ENSMUSG00000022203	239.541	252.311	206.776	285.204	562.087	442.496
ENSMUSG00000029397	763.212	719.487	682.814	516.393	565.898	555.863
ENSMUSG00000049154	55.9965	57.9513	48.8536	70.2207	153.383	185.593
ENSMUSG00000036249	653.293	645.488	728.26	514.232	515.405	424.211
ENSMUSG00000024261	1762.85	1653.84	1982.55	2920.1	2101.63	2740.92
ENSMUSG00000015342	744.546	771.198	757.799	613.621	582.094	526.607
ENSMUSG00000035179	24.8873	9.80714	21.5865	29.1686	115.275	88.6821
ENSMUSG00000047485	1308.66	1297.22	1354.27	1046.83	949.832	707.629
ENSMUSG00000042121	551.669	624.982	748.71	850.211	966.028	927.048
ENSMUSG00000039153	299.685	334.334	262.446	183.654	213.403	191.992
ENSMUSG00000033998	2017.95	2686.26	1895.07	1079.24	1662.44	1395.14
ENSMUSG00000037419	2607.99	2663.98	2925.54	2026.68	2175.94	2274.65
ENSMUSG00000052221	10.3697	15.1565	15.9058	23.767	87.6475	54.8549
ENSMUSG00000025318	9575.4	9041.29	9907.06	8126.16	7061.34	6248.89
ENSMUSG00000037089	644.997	663.319	636.233	474.26	510.642	502.837
ENSMUSG00000043164	29.0352	34.7708	10.2252	39.9718	204.828	97.8246
ENSMUSG00000020805	145.176	123.035	90.8904	195.538	197.207	242.276
ENSMUSG00000051497	262.354	238.938	306.755	109.112	120.039	197.478
ENSMUSG00000090098	9.33275	7.13246	10.2252	29.1686	24.7699	46.6267
ENSMUSG00000001761	608.703	537.609	546.479	813.48	834.556	686.601
ENSMUSG00000026730	2373.63	2568.58	1648.53	1285.58	1602.42	1381.43
ENSMUSG00000079523	2489.77	2372.44	2533.57	2822.87	3616.41	4166.23
ENSMUSG00000030256	955.051	1002.11	963.439	507.75	720.234	739.627
ENSMUSG00000027533	1797.07	1492.47	1692.83	1374.17	1135.61	1087.96
ENSMUSG00000031400	431.38	420.815	446.499	576.89	554.466	708.543
ENSMUSG00000032411	1103.34	1243.72	1191.8	918.271	954.595	820.081
ENSMUSG00000039716	3177.28	3346.02	3144.81	2646.78	2747.56	2546.18
ENSMUSG00000021614	635.664	646.38	663.5	436.449	505.878	506.494
ENSMUSG00000022805	20.7394	9.80714	27.2671	30.2489	119.086	89.5964
ENSMUSG00000049946	284.13	300.455	343.111	217.144	210.544	158.165
ENSMUSG00000021411	313.166	241.612	213.593	128.558	153.383	169.136
ENSMUSG00000026782	4893.47	4884.85	4984.2	4264.02	4098.47	4115.03
ENSMUSG00000079502	2.07394	4.45779	6.81678	12.9638	42.871	31.0845
ENSMUSG00000064246	227.097	186.336	213.593	266.839	359.164	373.928
ENSMUSG00000020176	502.932	430.622	455.588	514.232	938.4	1528.62
ENSMUSG00000036357	89.1796	93.6136	152.241	143.682	267.706	530.264
ENSMUSG00000074457	1116.82	1024.4	853.234	1233.72	1522.4	1511.25
ENSMUSG00000049420	512.264	597.344	647.594	417.003	438.237	391.299
ENSMUSG00000042650	1493.24	1828.59	1522.41	2081.77	2246.44	2079
ENSMUSG00000102918	512.264	462.719	444.227	610.38	659.261	630.832
ENSMUSG00000022237	2252.3	2478.53	2380.19	1919.73	1628.15	1223.27
ENSMUSG00000029007	238.504	230.022	237.451	293.847	377.265	394.956
ENSMUSG00000042515	78.8099	82.9149	88.6182	130.719	135.282	160.908
ENSMUSG00000021098	150.361	74.8909	73.8485	3.24096	31.4388	28.3417
ENSMUSG00000087064	15.5546	15.1565	9.08904	27.008	79.0733	44.7982
ENSMUSG00000022751	310.055	290.648	294.258	211.743	193.396	216.677
ENSMUSG00000039706	332.868	296.889	295.394	541.24	497.304	379.413
ENSMUSG00000043659	81.9208	79.3487	27.2671	24.8473	12.385	12.7995
ENSMUSG00000049630	1272.37	1397.96	849.826	665.477	815.503	720.428
ENSMUSG00000027472	450.046	495.706	481.719	625.505	606.863	736.885
ENSMUSG00000063704	17.6285	7.13246	19.3142	27.008	95.269	63.0832
ENSMUSG00000020021	340.127	347.708	318.117	459.136	460.149	443.411
ENSMUSG00000033808	803.654	802.402	850.962	613.621	672.599	601.576
ENSMUSG00000028270	48.7377	72.2162	47.7175	81.0239	143.856	171.879
ENSMUSG00000048706	852.391	1052.93	1003.2	769.187	542.081	426.954
ENSMUSG00000038859	557.891	320.069	621.463	21.6064	129.566	48.4552
ENSMUSG00000025823	734.176	953.967	852.098	1069.52	1495.72	1212.29
ENSMUSG00000026683	27.9983	19.6143	29.5394	46.4537	100.985	63.9974
ENSMUSG00000004558	15325.4	14659	14814	17800.4	17031.2	18363.6
ENSMUSG00000028576	264.428	304.913	335.158	428.887	481.108	405.927
ENSMUSG00000018171	2167.27	2183.43	2332.48	1751.2	1877.75	1806.56
ENSMUSG00000028441	54.9595	51.7104	62.4872	83.1846	127.66	123.424
ENSMUSG00000051029	7.25881	8.02402	18.1781	18.3654	63.8302	92.3391
ENSMUSG00000027221	6107.77	6859.65	6757.7	5606.86	5149.29	5138.08
ENSMUSG00000073910	132.732	108.77	126.11	126.397	375.36	435.182
ENSMUSG00000024726	98.5124	119.469	114.749	192.297	202.923	157.251
ENSMUSG00000046999	191.84	225.564	236.315	133.96	152.43	106.967
ENSMUSG00000050157	7.25881	9.80714	11.3613	20.5261	52.3979	38.3985
ENSMUSG00000020183	507.079	548.308	661.228	347.863	444.906	333.701
ENSMUSG00000038578	342.201	297.78	270.399	173.931	218.166	201.135
ENSMUSG00000055116	583.815	586.645	540.798	678.44	883.144	827.395
ENSMUSG00000042757	915.647	796.161	754.391	594.175	649.735	554.949
ENSMUSG00000018589	142.065	131.951	119.294	138.281	330.583	670.144
ENSMUSG00000109282	42.5159	48.1441	45.4452	8.64255	20.9592	16.4565
ENSMUSG00000022103	624.257	515.321	560.112	650.352	1022.24	1303.72
ENSMUSG00000104988	15.5546	15.1565	5.68065	47.534	41.9184	33.8272
ENSMUSG00000041468	596.259	603.585	668.045	510.991	376.313	371.185
ENSMUSG00000075225	9.33275	13.3734	12.4974	27.008	60.9722	35.6557
ENSMUSG00000050390	158.657	123.035	163.603	455.895	238.172	223.077
ENSMUSG00000048388	5767.64	5821.87	5910.15	5087.22	4440.49	4085.78
ENSMUSG00000004233	275.835	270.142	248.813	177.172	194.349	167.308
ENSMUSG00000074968	4192.48	3929.99	4586.56	3435.41	3058.13	2342.31
ENSMUSG00000002910	478.044	252.311	576.018	144.763	233.409	236.79
ENSMUSG00000063564	177.322	113.228	103.388	180.413	305.813	313.587
ENSMUSG00000021700	5415.07	5486.65	5660.2	11088.4	6922.25	7258.22
ENSMUSG00000038115	90.2166	65.0837	42.0368	83.1846	208.639	279.76
ENSMUSG00000045795	298.648	268.359	298.802	466.698	382.029	393.127
ENSMUSG00000036466	372.273	337.009	360.153	721.653	411.562	656.431
ENSMUSG00000037235	2255.41	2174.51	2083.66	1791.17	1818.69	1699.59
ENSMUSG00000102742	143.102	156.023	137.472	217.144	251.51	206.62
ENSMUSG00000029084	382.643	452.911	530.573	123.156	250.557	298.045
ENSMUSG00000085238	4.14789	1.78312	4.54452	23.767	14.2903	24.6847
ENSMUSG00000041992	3989.23	4243.82	3295.91	2650.02	3147.69	2468.47
ENSMUSG00000041460	99.5493	90.0474	88.6182	42.1324	54.3033	50.2837
ENSMUSG00000033585	3903.16	3542.16	4076.44	5073.18	4960.66	8236.47
ENSMUSG00000032479	18994.2	19670.4	20319.7	14436.3	16980.7	16016.7
ENSMUSG00000024553	3.11092	2.67467	2.27226	7.56223	26.6753	41.1412
ENSMUSG00000049551	82.9578	104.312	77.2569	144.763	149.572	155.422
ENSMUSG00000032010	1730.71	1758.15	1442.89	950.681	1305.19	1189.44
ENSMUSG00000055653	94.3645	69.5415	47.7175	89.6665	187.68	377.585
ENSMUSG00000021420	356.718	326.31	303.347	462.377	503.02	423.297
ENSMUSG00000071644	4727.56	4854.53	4676.31	3691.45	3896.5	4139.72
ENSMUSG00000031987	1900.77	1889.21	1766.68	1488.68	1380.45	1560.62
ENSMUSG00000069892	22.8134	32.9876	19.3142	64.8191	82.884	47.5409
ENSMUSG00000045179	24.8873	39.2286	36.3562	57.2569	77.1679	123.424
ENSMUSG00000036606	1297.25	1340.9	1182.71	1467.07	2439.84	1965.64
ENSMUSG00000075273	296.574	195.251	347.656	440.77	490.635	469.924
ENSMUSG00000048490	1316.95	1466.61	1571.27	1122.45	1155.61	945.333
ENSMUSG00000050534	91.2536	173.854	121.566	68.0601	64.7829	42.9697
ENSMUSG00000042425	827.504	774.764	963.439	1456.27	1006.99	1349.43
ENSMUSG00000036006	1425.84	1577.17	1463.34	1740.39	2069.24	2458.42
ENSMUSG00000035237	702.03	551.874	655.547	481.822	436.332	334.615
ENSMUSG00000096727	37.331	28.5299	29.5394	62.6585	66.6883	73.1399
ENSMUSG00000069170	75.699	91.8305	71.5762	100.47	235.314	191.078
ENSMUSG00000024521	289.315	117.686	348.792	55.0963	89.5529	131.652
ENSMUSG00000101431	5.18486	67.7584	57.9427	4.32128	4.76345	3.657
ENSMUSG00000029621	3669.84	3527.89	3489.06	2724.56	2986.68	3029.82
ENSMUSG00000027778	632.553	660.644	643.05	792.954	904.103	814.596
ENSMUSG00000025658	8732.34	9204.44	9199.25	7382.9	6374.45	4558.44
ENSMUSG00000014956	8665.98	8913.8	8140.37	7468.25	6816.5	6696.87
ENSMUSG00000021534	138.954	95.3967	117.021	210.662	164.815	262.389
ENSMUSG00000046215	1479.76	1554.88	1747.37	1290.98	1108.93	863.965
ENSMUSG00000006930	1995.13	1615.5	1475.83	3299.29	3345.85	7143.03
ENSMUSG00000022769	238.504	321.852	310.164	370.549	519.216	483.638
ENSMUSG00000028464	198.062	138.191	147.697	96.1484	83.8367	96.9104
ENSMUSG00000016194	828.541	886.209	1067.96	546.641	748.814	572.32
ENSMUSG00000074758	34.2201	15.1565	37.4923	6.48191	7.62152	4.57124
ENSMUSG00000051978	192.877	223.781	217.001	133.96	151.478	118.852
ENSMUSG00000003872	1055.64	1225	1272.47	936.637	890.765	891.393
ENSMUSG00000085139	0	0	1.13613	3.24096	40.013	83.1966
ENSMUSG00000028035	1424.8	1416.69	1425.84	1124.61	1066.06	1213.21
ENSMUSG00000029310	1055.64	1109.1	1085	884.781	863.137	872.193
ENSMUSG00000062542	63.2553	43.6863	65.8956	82.1042	133.377	171.879
ENSMUSG00000026377	699.956	723.054	716.898	574.73	561.134	500.094
ENSMUSG00000021647	9.33275	17.8312	11.3613	49.6947	18.1011	204.792
ENSMUSG00000026322	215.69	355.732	252.221	191.216	123.85	109.71
ENSMUSG00000015653	199.099	240.721	223.818	236.59	767.868	501.923
ENSMUSG00000020785	6323.46	6196.33	6178.28	5425.36	4985.43	4500.85
ENSMUSG00000022840	2934.63	2835.15	2707.4	3676.33	3384.91	4769.64
ENSMUSG00000041930	68.4402	98.0714	73.8485	99.3894	217.213	224.905
ENSMUSG00000025555	1117.86	1052.04	1072.51	1284.5	1347.1	1444.51
ENSMUSG00000063605	32.1461	39.2286	21.5865	65.8995	80.026	65.8259
ENSMUSG00000026864	5471.07	6713.43	6778.15	7305.12	10344.3	9496.3
ENSMUSG00000039458	1539.9	1852.66	1642.84	1254.25	1376.64	1226.01
ENSMUSG00000027574	437.602	367.322	479.447	561.766	604.958	644.545
ENSMUSG00000035126	142.065	139.975	154.514	177.172	352.495	282.503
ENSMUSG00000098093	26.9613	22.2889	21.5865	48.6144	54.3033	60.3404
ENSMUSG00000006270	13.4806	7.13246	7.95291	8.64255	83.8367	123.424
ENSMUSG00000026224	33.1831	24.0721	11.3613	49.6947	74.3098	70.3972
ENSMUSG00000026301	24.8873	16.9396	20.4503	30.2489	129.566	66.7402
ENSMUSG00000038545	480.118	469.851	446.499	555.284	700.227	865.794
ENSMUSG00000027875	203.247	159.589	293.122	270.08	487.777	648.202
ENSMUSG00000104713	4.14789	1.78312	7.95291	14.0441	27.628	48.4552
ENSMUSG00000028137	3059.07	3278.26	2943.71	2500.94	2430.31	2625.72
ENSMUSG00000056536	356.718	397.635	339.703	517.473	522.074	464.438
ENSMUSG00000034903	261.317	264.793	290.849	356.505	444.906	373.014
ENSMUSG00000026478	1345.99	1200.93	1238.38	875.058	1062.25	935.277
ENSMUSG00000021500	2184.9	1954.3	2035.95	1674.49	1702.46	1637.42
ENSMUSG00000073664	597.296	622.307	589.652	745.42	831.698	759.741
ENSMUSG00000032115	2170.38	2404.53	2385.87	2670.55	3076.24	3251.98
ENSMUSG00000097073	10.3697	16.048	18.1781	2.16064	0	0
ENSMUSG00000027314	49.7747	41.9032	54.5343	110.193	98.1271	77.7112
ENSMUSG00000021366	803.654	755.15	800.972	1136.5	1019.38	939.848
ENSMUSG00000108591	261.317	260.335	266.991	192.297	178.153	181.021
ENSMUSG00000049100	2413.03	2402.75	2730.12	3010.85	3119.11	3327.87
ENSMUSG00000029298	74.662	63.3006	68.1678	102.63	121.944	148.108
ENSMUSG00000109401	100.586	87.3727	84.0736	48.6144	52.3979	44.7982
ENSMUSG00000030607	237.467	279.058	249.949	74.542	138.14	173.707
ENSMUSG00000023795	294.5	208.625	223.818	386.754	375.36	343.758
ENSMUSG00000031134	1339.77	1327.53	1267.92	940.958	1088.92	1062.36
ENSMUSG00000032514	39.4049	29.4214	39.7646	46.4537	166.721	106.053
ENSMUSG00000024812	713.437	662.428	651.003	806.998	1029.86	909.678
ENSMUSG00000055540	2096.76	2297.54	2455.18	1693.94	1797.73	1207.72
ENSMUSG00000039713	3315.2	3753.46	3477.7	2736.45	3010.5	2702.52
ENSMUSG00000035561	375.384	349.491	407.871	238.751	241.031	297.131
ENSMUSG00000039879	817.134	849.655	840.736	642.79	694.511	633.574
ENSMUSG00000037999	2386.07	2702.31	2769.89	2160.64	2023.51	1703.25
ENSMUSG00000053985	335.979	351.274	245.404	206.341	189.585	203.878
ENSMUSG00000020248	1559.61	1455.02	1557.63	1267.21	1237.54	1098.01
ENSMUSG00000020271	4565.79	4550.51	4638.82	4001.5	3879.35	3731.05
ENSMUSG00000030500	312.129	391.394	345.384	340.301	858.374	1145.55
ENSMUSG00000041997	1951.58	1890.99	1939.37	1657.21	1570.99	1529.54
ENSMUSG00000020644	1484.94	1203.6	1255.42	1620.48	1784.39	1780.04
ENSMUSG00000073968	63.2553	47.2526	34.0839	90.7468	115.275	93.2534
ENSMUSG00000026668	18.6655	10.6987	14.7697	71.3011	45.7291	28.3417
ENSMUSG00000005716	877.279	947.726	1066.83	801.597	591.62	540.321
ENSMUSG00000024990	183.544	129.276	347.656	92.9074	106.701	90.5106
ENSMUSG00000034245	1360.51	1330.2	1579.22	1867.87	1729.13	2235.34
ENSMUSG00000033491	289.315	266.576	441.955	218.224	73.3571	51.1979
ENSMUSG00000106164	12.4437	16.9396	21.5865	3.24096	0	1.8285
ENSMUSG00000057315	157.62	149.782	165.875	221.465	226.74	319.073
ENSMUSG00000033981	18413.5	20513	19285.8	16317.1	16451	14778.8
ENSMUSG00000024617	117844	114185	113239	99924.1	94369.7	82851.1
ENSMUSG00000026511	551.669	538.501	599.877	748.661	724.997	705.8
ENSMUSG00000020048	2831.97	3214.96	3258.42	3543.45	4507.18	4342.68
ENSMUSG00000032297	380.569	452.911	402.19	577.971	531.601	820.996
ENSMUSG00000020019	236.43	213.082	226.09	258.196	431.569	564.092
ENSMUSG00000026303	68.4402	46.361	72.7123	16.2048	34.2968	20.1135
ENSMUSG00000033453	89.1796	74.8909	81.8014	141.522	127.66	136.223
ENSMUSG00000040124	328.72	339.684	326.069	237.67	250.557	233.133
ENSMUSG00000075359	35.2571	16.048	15.9058	5.4016	1.90538	3.657
ENSMUSG00000049404	44.5898	52.6019	57.9427	27.008	20.0065	17.3707
ENSMUSG00000021823	844.095	665.994	583.971	450.493	519.216	445.239
ENSMUSG00000020295	12.4437	2.67467	13.6336	47.534	35.2495	32.913
ENSMUSG00000043230	0	1.78312	1.13613	16.2048	16.1957	10.0567
ENSMUSG00000054178	146.213	173.854	157.922	110.193	97.1744	80.4539
ENSMUSG00000026875	18.6655	23.1805	11.3613	23.767	83.8367	95.9961
ENSMUSG00000010825	41.4789	19.6143	39.7646	37.8112	140.998	183.764
ENSMUSG00000091971	49.7747	94.5051	56.8065	141.522	124.802	135.309
ENSMUSG00000022388	27.9983	31.2045	20.4503	47.534	81.9313	63.0832
ENSMUSG00000053825	4593.79	5089.9	4325.25	3949.65	3505.9	3062.73
ENSMUSG00000056014	227.097	205.058	247.676	294.927	344.874	342.843
ENSMUSG00000035551	85.0317	76.674	69.304	66.9798	283.902	361.128
ENSMUSG00000017747	125.474	122.143	120.43	160.968	207.686	222.162
ENSMUSG00000031883	277.909	371.78	339.703	221.465	237.22	181.936
ENSMUSG00000032513	585.889	589.32	562.385	789.713	700.227	752.427
ENSMUSG00000040616	95.4015	60.6259	104.524	141.522	154.336	192.907
ENSMUSG00000019970	4234.99	2762.94	4746.75	1450.87	2705.64	2455.67
ENSMUSG00000020513	114.067	133.734	144.289	220.385	182.916	211.191
ENSMUSG00000047394	33.1831	12.4818	26.131	41.0521	104.796	78.6254
ENSMUSG00000060962	10.3697	9.80714	7.95291	18.3654	58.1141	35.6557
ENSMUSG00000053093	5.18486	5.34935	10.2252	9.72287	65.7356	53.9407
ENSMUSG00000072769	2396.44	2280.61	2260.9	2022.36	1735.8	1695.02
ENSMUSG00000034271	1377.1	1443.43	1283.83	652.513	969.838	1070.59
ENSMUSG00000022665	105.771	120.36	102.252	202.02	160.052	168.222
ENSMUSG00000096914	539.226	529.585	693.04	446.172	394.414	317.244
ENSMUSG00000089762	332.868	442.213	422.641	243.072	293.429	269.703
ENSMUSG00000030223	1284.81	1638.68	1092.96	635.228	863.137	1006.59
ENSMUSG00000102692	33.1831	28.5299	27.2671	54.016	59.0668	98.7389
ENSMUSG00000048222	418.937	447.562	411.279	525.035	609.722	570.491
ENSMUSG00000049115	6.22183	5.34935	6.81678	16.2048	25.7226	36.57
ENSMUSG00000043629	198.062	252.311	211.32	289.526	339.158	365.7
ENSMUSG00000031955	1714.12	1607.48	1574.68	1310.43	1361.39	1329.32
ENSMUSG00000022994	683.365	793.487	728.26	992.813	978.413	894.135
ENSMUSG00000029155	12.4437	15.1565	20.4503	19.4457	107.654	73.1399
ENSMUSG00000039543	21.7764	9.80714	9.08904	21.6064	111.465	55.7692
ENSMUSG00000031548	263.391	247.853	190.87	281.963	818.361	429.697
ENSMUSG00000037579	1956.77	1985.5	1782.59	1563.22	1413.79	1077.9
ENSMUSG00000062646	337.016	286.19	327.206	200.939	227.693	231.305
ENSMUSG00000021090	31.1092	49.0357	47.7175	55.0963	133.377	140.794
ENSMUSG00000029190	3075.66	3203.37	3375.44	2715.92	2685.63	2634.87
ENSMUSG00000041261	92.2905	93.6136	92.0266	163.128	128.613	164.565
ENSMUSG00000039087	1339.77	1215.19	892.998	1488.68	1734.85	1848.61
ENSMUSG00000005882	902.166	816.667	966.847	1146.22	1099.4	1232.41
ENSMUSG00000028517	6659.44	6247.15	6577.06	7450.96	7688.21	8105.73
ENSMUSG00000019122	123.4	95.3967	115.885	17.2851	66.6883	15.5422
ENSMUSG00000039313	42.5159	24.9636	24.9949	48.6144	76.2152	159.079
ENSMUSG00000066551	4201.81	4242.03	4400.23	3544.53	3727.88	3594.83
ENSMUSG00000035775	0	0.891558	0	7.56223	20.0065	11.8852
ENSMUSG00000038872	117.178	94.5051	109.069	102.63	299.145	466.267
ENSMUSG00000035299	130.659	89.1558	80.6653	47.534	57.1614	43.8839
ENSMUSG00000041654	435.528	454.695	474.903	370.549	317.246	302.616
ENSMUSG00000103336	9.33275	7.13246	24.9949	0	0	0
ENSMUSG00000079941	19.7025	13.3734	13.6336	33.4899	49.5399	42.9697
ENSMUSG00000035566	1944.32	2323.4	1558.77	2456.65	2876.17	3177.01
ENSMUSG00000029999	1200.81	1185.77	1037.29	703.288	906.008	887.736
ENSMUSG00000030353	34.2201	28.5299	24.9949	9.72287	9.5269	8.22824
ENSMUSG00000031490	113.03	71.3246	76.1207	42.1324	44.7764	40.227
ENSMUSG00000024998	331.831	341.467	305.619	395.397	480.156	518.379
ENSMUSG00000027395	156.583	193.468	193.142	274.401	261.037	261.475
ENSMUSG00000071550	147.25	121.252	123.838	141.522	502.068	296.217
ENSMUSG00000039680	194.951	205.95	199.959	281.963	291.523	270.618
ENSMUSG00000042501	0	1.78312	3.40839	15.1245	20.0065	13.7137
ENSMUSG00000030043	22.8134	19.6143	23.8587	46.4537	42.871	85.9394
ENSMUSG00000000305	194.951	155.131	153.378	213.903	290.57	465.353
ENSMUSG00000050666	106.808	82.9149	65.8956	135.04	160.052	155.422
ENSMUSG00000038677	87.1057	75.7824	93.1627	98.309	278.185	202.963
ENSMUSG00000097381	15.5546	13.3734	23.8587	4.32128	1.90538	0.914249
ENSMUSG00000042686	1615.6	1915.07	1389.49	925.833	1315.66	1098.93
ENSMUSG00000105843	27.9983	41.0117	37.4923	38.8915	134.329	152.68
ENSMUSG00000035933	961.273	918.305	1008.88	610.38	821.219	661.002
ENSMUSG00000022122	1590.72	1335.55	1367.9	1659.37	2094.01	2709.83
ENSMUSG00000024347	1336.66	1062.74	1123.63	1351.48	1826.31	1925.41
ENSMUSG00000029344	854.465	733.752	869.14	590.935	607.816	659.173
ENSMUSG00000022790	1190.44	1282.95	1199.75	769.187	1032.72	909.678
ENSMUSG00000043496	1030.75	859.462	1090.69	1295.3	1250.88	1497.54
ENSMUSG00000025492	180.433	182.769	149.969	207.421	368.691	309.93
ENSMUSG00000040258	19.7025	11.5903	13.6336	33.4899	35.2495	76.7969
ENSMUSG00000020530	2163.12	2055.04	2201.82	1764.16	1792.01	1793.76
ENSMUSG00000027333	1110.6	1003	1013.43	1230.48	1329	1449.08
ENSMUSG00000007029	1081.56	1038.67	1058.87	829.685	877.427	868.536
ENSMUSG00000030428	9046.55	8229.97	8584.6	6702.3	7292.84	7387.13
ENSMUSG00000044876	613.888	619.633	656.683	802.677	763.105	831.052
ENSMUSG00000072966	1568.94	1463.94	1663.29	2185.49	1872.04	3333.35
ENSMUSG00000028982	631.516	550.091	651.003	465.618	393.461	474.495
ENSMUSG00000083019	0	0	0	16.2048	6.66883	11.8852
ENSMUSG00000060733	1260.96	1309.7	1238.38	1097.6	927.92	964.533
ENSMUSG00000056737	58.0704	38.337	29.5394	12.9638	9.5269	18.285
ENSMUSG00000051853	34902.4	34584.4	36395.9	31506.4	27948.1	26721.7
ENSMUSG00000028843	1144.82	1182.21	1131.59	948.52	960.311	859.394
ENSMUSG00000066196	11.4067	13.3734	22.7226	28.0883	62.8775	55.7692
ENSMUSG00000083695	10.3697	4.45779	4.54452	17.2851	29.5334	37.4842
ENSMUSG00000034616	421.011	416.358	366.97	503.429	553.513	550.378
ENSMUSG00000032454	3.11092	1.78312	1.13613	4.32128	48.5872	30.1702
ENSMUSG00000007659	2662.94	2251.18	2505.17	2003.99	1927.29	2010.43
ENSMUSG00000064341	164398	120114	141093	111952	102675	105770
ENSMUSG00000035722	302.796	306.696	398.782	516.393	490.635	444.325
ENSMUSG00000045733	4935.99	5111.3	4911.49	4378.53	3893.64	3482.37
ENSMUSG00000040451	1244.37	1200.04	1346.31	1004.7	1050.82	976.418
ENSMUSG00000071637	629.442	476.092	446.499	235.51	371.549	344.672
ENSMUSG00000018677	911.499	934.353	972.528	1097.6	1194.67	1302.8
ENSMUSG00000035226	1104.38	1100.18	994.114	2113.1	1397.6	1330.23
ENSMUSG00000032997	2427.55	2408.99	2355.2	2097.98	1873.94	1956.49
ENSMUSG00000021215	1484.94	1824.13	1506.51	583.372	1184.19	1068.76
ENSMUSG00000050288	496.71	371.78	454.452	197.698	328.678	284.331
ENSMUSG00000075592	59.1074	57.9513	40.9007	71.3011	120.039	166.393
ENSMUSG00000019139	808.838	670.452	690.767	841.569	1087.97	1119.95
ENSMUSG00000015957	72.5881	62.4091	45.4452	18.3654	34.2968	19.1992
ENSMUSG00000060586	13.4806	39.2286	12.4974	21.6064	144.809	166.393
ENSMUSG00000026385	2145.5	2140.63	1889.38	2279.47	3157.21	3187.07
ENSMUSG00000046352	293.463	295.106	147.697	93.9878	152.43	120.681
ENSMUSG00000033720	4100.19	3454.79	3385.67	4355.85	4764.4	4848.26
ENSMUSG00000032531	328.72	406.55	339.703	452.654	601.147	505.58
ENSMUSG00000041926	435.528	462.719	446.499	549.882	608.769	585.119
ENSMUSG00000027312	6414.71	6660.83	6896.31	5804.55	5627.54	5329.16
ENSMUSG00000028011	191.84	251.419	268.127	118.835	172.437	138.052
ENSMUSG00000093861	0	0	0	7.56223	9.5269	16.4565
ENSMUSG00000019188	858.613	918.305	861.187	1059.79	1074.63	1191.27
ENSMUSG00000059003	7591.67	9134.9	8625.5	6903.24	6461.14	4868.38
ENSMUSG00000060675	815.06	751.583	739.621	932.315	1120.36	962.704
ENSMUSG00000043639	55.9965	52.6019	48.8536	105.871	79.0733	104.224
ENSMUSG00000025089	973.717	1086.81	846.417	1275.86	1220.4	1670.33
ENSMUSG00000103332	100.586	154.24	163.603	70.2207	81.9313	77.7112
ENSMUSG00000046192	33.1831	26.7467	32.9478	36.7308	161.005	91.4249
ENSMUSG00000052776	5.18486	5.34935	2.27226	18.3654	19.0538	22.8562
ENSMUSG00000079330	19.7025	21.3974	19.3142	32.4096	54.3033	76.7969
ENSMUSG00000035310	412.715	423.49	424.913	297.088	340.11	299.874
ENSMUSG00000079465	8.29578	15.1565	7.95291	12.9638	76.2152	63.9974
ENSMUSG00000025969	2190.09	1992.63	2100.71	2524.71	2547.49	3201.7
ENSMUSG00000096780	822.319	1274.04	1996.18	2614.37	2286.46	2381.62
ENSMUSG00000041773	29159.7	30220.2	31414	26691.4	23601.9	21010.4
ENSMUSG00000078907	30.0722	22.2889	22.7226	7.56223	4.76345	8.22824
ENSMUSG00000021194	1801.22	1798.27	2007.54	2519.3	2205.48	3486.03
ENSMUSG00000026031	648.108	659.753	622.599	857.773	1032.72	762.484
ENSMUSG00000034171	3541.26	3225.66	3528.82	2950.35	2545.59	2114.66
ENSMUSG00000027360	37.331	35.6623	32.9478	39.9718	161.957	106.967
ENSMUSG00000095407	152.435	164.938	179.509	225.787	246.747	247.761
ENSMUSG00000026649	22.8134	16.048	31.8117	34.5702	140.045	65.8259
ENSMUSG00000027669	325.609	277.275	399.918	402.959	569.709	682.944
ENSMUSG00000090439	6.22183	2.67467	4.54452	9.72287	37.1549	31.0845
ENSMUSG00000022537	540.263	494.815	489.672	848.05	670.694	624.432
ENSMUSG00000069670	1583.46	1463.05	1357.68	1213.2	1159.42	1140.98
ENSMUSG00000010362	94.3645	69.5415	72.7123	103.711	181.964	162.736
ENSMUSG00000010080	26.9613	49.9272	65.8956	71.3011	161.957	126.166
ENSMUSG00000051354	3.11092	1.78312	3.40839	1.08032	92.4109	125.252
ENSMUSG00000020925	646.034	773.872	618.055	512.071	523.979	460.781
ENSMUSG00000087057	21.7764	20.5058	15.9058	1.08032	5.71614	3.657
ENSMUSG00000031078	3811.91	4028.95	4116.2	3450.54	3348.71	3151.42
ENSMUSG00000038011	43.5528	51.7104	35.22	45.3734	188.633	146.28
ENSMUSG00000047216	124.437	163.155	106.796	177.172	240.078	263.304
ENSMUSG00000055026	424.122	409.225	443.091	501.268	649.735	972.761
ENSMUSG00000028657	2558.21	2267.23	2452.91	1849.51	1933.01	2081.74
ENSMUSG00000041354	540.263	440.43	570.337	695.725	702.132	694.829
ENSMUSG00000009376	77.7729	59.7344	69.304	75.6223	222.929	189.25
ENSMUSG00000075316	85.0317	80.2402	56.8065	144.763	101.938	222.162
ENSMUSG00000029993	891.796	772.089	843.009	696.806	603.053	618.032
ENSMUSG00000004894	479.081	471.634	485.128	173.931	314.388	349.243
ENSMUSG00000044912	1110.6	1022.62	1086.14	911.789	817.408	720.428
ENSMUSG00000033214	2170.38	2564.12	2335.88	1913.25	1947.3	1731.59
ENSMUSG00000050994	11.4067	7.13246	10.2252	14.0441	57.1614	49.3694
ENSMUSG00000083708	1.03697	0	0	16.2048	15.243	6.39974
ENSMUSG00000036611	432.417	464.502	452.18	329.497	344.874	351.072
ENSMUSG00000003273	2659.83	2769.18	2776.7	2199.53	2389.35	2271.91
ENSMUSG00000020599	208.431	116.794	152.241	217.144	280.091	490.952
ENSMUSG00000039720	0	0.891558	2.27226	6.48191	26.6753	17.3707
ENSMUSG00000046480	1076.38	1318.61	1490.6	435.369	845.036	926.134
ENSMUSG00000028601	198.062	192.577	204.503	307.891	290.57	252.333
ENSMUSG00000024211	48.7377	83.8064	85.2098	88.5862	193.396	223.991
ENSMUSG00000002325	121.326	192.577	124.974	244.152	228.646	255.99
ENSMUSG00000091415	20.7394	11.5903	9.08904	24.8473	80.9786	44.7982
ENSMUSG00000013822	574.483	599.127	581.699	689.244	765.01	818.253
ENSMUSG00000026090	14167.1	14995.1	13005.3	6430.06	10927.4	10523
ENSMUSG00000028833	75746.7	80109.2	73320.2	59402.4	65709.9	65761.9
ENSMUSG00000038128	4042.12	4449.77	5254.6	3928.04	2230.25	1857.75
ENSMUSG00000028822	1815.74	1745.67	1855.3	1556.74	1468.1	1461.88
ENSMUSG00000022053	9.33275	5.34935	7.95291	4.32128	89.5529	102.396
ENSMUSG00000074673	7.25881	6.24091	6.81678	16.2048	33.3441	27.4275
ENSMUSG00000047759	60.1444	33.8792	14.7697	5.4016	11.4323	7.31399
ENSMUSG00000070643	111.993	194.36	122.702	186.895	287.712	369.357
ENSMUSG00000030323	764.249	781.005	656.683	877.219	1082.26	986.475
ENSMUSG00000000253	1175.93	1296.33	1262.24	1036.03	1020.33	957.219
ENSMUSG00000037892	30.0722	66.8668	51.1259	102.63	88.6002	127.995
ENSMUSG00000030322	146.213	173.854	107.932	71.3011	93.3636	72.2257
ENSMUSG00000097164	733.139	689.174	724.851	1021.98	896.481	854.823
ENSMUSG00000000552	846.169	888.883	862.323	1063.03	1056.53	1343.95
ENSMUSG00000034919	7.25881	4.45779	6.81678	22.6867	20.0065	26.5132
ENSMUSG00000056899	98.5124	93.6136	114.749	62.6585	57.1614	57.5977
ENSMUSG00000031790	609.74	583.97	579.427	642.79	992.703	1074.24
ENSMUSG00000042816	29.0352	20.5058	26.131	9.72287	4.76345	6.39974
ENSMUSG00000017978	2074.98	2377.79	2134.79	1765.24	1696.74	1217.78
ENSMUSG00000026615	2268.9	2248.51	2239.31	1912.16	1947.3	1827.58
ENSMUSG00000040729	153.472	222.889	204.503	293.847	318.198	274.275
ENSMUSG00000040712	12105.6	12834.9	13713.1	11132.7	9708.86	7996.02
ENSMUSG00000035829	300.722	263.901	321.525	510.991	346.779	489.123
ENSMUSG00000037936	754.916	822.016	854.37	562.846	677.363	613.461
ENSMUSG00000032024	748.694	550.983	802.108	532.597	407.751	468.095
ENSMUSG00000020122	315.24	320.961	359.017	451.573	448.717	424.211
ENSMUSG00000063681	10.3697	7.13246	5.68065	22.6867	19.0538	62.1689
ENSMUSG00000001103	201.173	167.613	221.545	125.317	136.235	86.8536
ENSMUSG00000086416	16.5916	7.13246	18.1781	0	0.95269	1.8285
ENSMUSG00000029348	2836.12	2781.66	2736.94	2466.37	2249.3	2174.08
ENSMUSG00000050912	498.784	454.695	404.462	584.453	734.524	584.205
ENSMUSG00000051022	429.307	534.043	427.185	350.023	338.205	269.703
ENSMUSG00000022280	1452.8	1733.19	1283.83	1071.68	1181.34	1059.61
ENSMUSG00000039048	668.847	658.861	635.097	544.481	482.061	506.494
ENSMUSG00000070034	6.22183	16.9396	10.2252	54.016	28.5807	31.9987
ENSMUSG00000025743	3604.52	3589.41	3795.81	4973.79	4048.93	4894.89
ENSMUSG00000039316	225.023	197.926	198.823	274.401	292.476	442.496
ENSMUSG00000027859	111.993	123.927	154.514	58.3372	73.3571	86.8536
ENSMUSG00000033450	65.3293	228.239	80.6653	42.1324	41.9184	48.4552
ENSMUSG00000047992	116.141	112.336	110.205	163.128	184.822	164.565
ENSMUSG00000062127	888.685	751.583	989.57	569.328	677.363	661.916
ENSMUSG00000045948	577.594	708.789	688.495	535.838	454.433	460.781
ENSMUSG00000047259	223.986	205.95	241.996	91.8271	161.957	141.709
ENSMUSG00000018293	4452.76	4775.18	4630.87	3358.71	3984.15	3849.9
ENSMUSG00000041390	93.3275	93.6136	85.2098	95.0681	412.515	202.049
ENSMUSG00000020053	203.247	228.239	285.169	163.128	159.099	111.538
ENSMUSG00000029219	17.6285	9.80714	14.7697	9.72287	67.641	222.162
ENSMUSG00000070498	5148.57	5000.75	4611.55	4074.96	4213.75	4073.89
ENSMUSG00000020151	581.741	548.308	644.186	426.726	358.211	480.895
ENSMUSG00000072707	2.07394	0.891558	1.13613	8.64255	20.0065	12.7995
ENSMUSG00000031488	59.1074	84.698	88.6182	130.719	170.531	117.938
ENSMUSG00000034501	702.03	732.861	754.391	945.279	866.948	919.734
ENSMUSG00000068758	33.1831	28.5299	21.5865	49.6947	62.8775	67.6544
ENSMUSG00000021266	1531.61	1574.49	1329.27	2265.43	1736.75	1932.72
ENSMUSG00000002265	5363.22	5496.45	5652.25	6543.49	7176.61	11413.5
ENSMUSG00000059810	249.91	249.636	374.923	386.754	480.156	507.408
ENSMUSG00000039021	7.25881	5.34935	11.3613	8.64255	80.9786	52.1122
ENSMUSG00000084407	26.9613	15.1565	19.3142	46.4537	47.6345	50.2837
ENSMUSG00000033454	724.844	846.089	691.903	489.385	627.823	517.465
ENSMUSG00000035431	110.956	149.782	105.66	419.164	190.538	175.536
ENSMUSG00000029554	277.909	472.526	331.75	205.261	229.598	233.133
ENSMUSG00000055480	119.252	167.613	132.927	92.9074	80.9786	74.9684
ENSMUSG00000028111	85.0317	52.6019	65.8956	32.4096	29.5334	34.7415
ENSMUSG00000033845	635.664	656.187	680.542	539.079	476.345	522.036
ENSMUSG00000067942	310.055	312.937	265.855	408.361	450.622	374.842
ENSMUSG00000020520	201.173	197.926	195.414	225.787	355.353	390.384
ENSMUSG00000038319	589	593.778	631.688	655.754	994.608	1268.98
ENSMUSG00000038481	2137.2	2097.84	2291.58	1561.06	1900.62	1694.1
ENSMUSG00000032908	141.028	136.408	188.598	360.827	179.106	325.473
ENSMUSG00000027168	200.136	211.299	206.776	257.116	320.104	300.788
ENSMUSG00000079491	130.659	28.5299	71.5762	15.1245	29.5334	21.942
ENSMUSG00000103144	68.4402	71.3246	73.8485	39.9718	32.3915	40.227
ENSMUSG00000035413	167.99	201.492	205.64	234.429	561.134	314.502
ENSMUSG00000030934	1845.81	1898.13	1800.77	2075.29	2358.86	2405.39
ENSMUSG00000029651	884.537	826.474	922.538	731.376	679.268	576.891
ENSMUSG00000061518	4062.86	4059.26	4293.44	3655.8	3141.97	3380.89
ENSMUSG00000058740	756.99	572.38	666.909	785.392	986.987	1311.03
ENSMUSG00000020439	176.285	113.228	140.88	74.542	88.6002	85.0251
ENSMUSG00000027827	3944.64	4029.84	3971.91	2018.04	3342.04	2879.88
ENSMUSG00000051339	2553.03	3367.41	3851.48	2612.21	2113.07	1630.11
ENSMUSG00000039637	1395.76	1326.64	1516.73	1115.97	1188	1108.07
ENSMUSG00000047369	57.0335	89.1558	93.1627	33.4899	46.6818	34.7415
ENSMUSG00000027799	10059.7	10599.7	10161.6	9013.1	8224.57	7024.17
ENSMUSG00000002012	1161.41	1085.92	960.03	1314.75	1423.32	2268.25
ENSMUSG00000030704	11809	11935.3	13423.4	11054.9	8439.88	8636
ENSMUSG00000022094	969.569	990.521	945.26	797.275	808.834	713.114
ENSMUSG00000032575	648.108	779.222	693.04	823.203	1074.63	991.96
ENSMUSG00000013465	809.875	834.498	845.281	1085.72	962.217	1053.21
ENSMUSG00000037003	594.185	474.309	421.504	265.758	395.366	296.217
ENSMUSG00000063687	66.3662	62.4091	61.351	127.478	86.6948	123.424
ENSMUSG00000073530	9.33275	13.3734	10.2252	29.1686	37.1549	28.3417
ENSMUSG00000091556	73.625	92.722	65.8956	12.9638	47.6345	24.6847
ENSMUSG00000006717	1156.22	1125.15	1123.63	971.207	925.062	857.565
ENSMUSG00000059796	6948.75	7315.23	6819.05	5913.67	6179.15	5917.02
ENSMUSG00000036529	6466.56	7091.45	6492.99	5832.64	4686.28	5356.58
ENSMUSG00000051890	377.458	378.021	402.19	298.168	275.327	297.131
ENSMUSG00000040102	286.204	411.008	354.473	633.067	547.797	434.268
ENSMUSG00000031209	157.62	151.565	192.006	213.903	275.327	268.789
ENSMUSG00000072214	8651.46	8825.53	7909.74	7519.02	6367.78	6549.68
ENSMUSG00000043020	14.5176	15.1565	14.7697	21.6064	80.9786	45.7124
ENSMUSG00000053007	104.734	75.7824	107.932	125.317	193.396	190.164
ENSMUSG00000026203	1724.48	1774.2	1903.02	2079.61	2255.02	2214.31
ENSMUSG00000024654	4922.51	4571.02	4583.15	3796.24	3978.43	4081.21
ENSMUSG00000034525	2307.26	2276.15	2140.47	1906.76	1790.1	1906.21
ENSMUSG00000051811	57.0335	42.7948	65.8956	81.0239	175.295	102.396
ENSMUSG00000031494	11.4067	14.2649	22.7226	3.24096	2.85807	1.8285
ENSMUSG00000017802	1760.78	1784.9	1673.52	1430.34	1494.77	1424.4
ENSMUSG00000037683	23.8504	16.048	26.131	31.3293	111.465	59.4262
ENSMUSG00000024378	561.002	517.995	516.939	881.54	614.485	747.856
ENSMUSG00000022139	5946	5697.06	6162.37	5029.97	5157.86	4543.82
ENSMUSG00000022456	16283.6	15587.1	14951.5	13930.7	12610.8	11992.2
ENSMUSG00000019230	242.652	255.877	237.451	829.685	341.063	328.215
ENSMUSG00000040265	1806.41	1248.18	1834.85	2193.05	2137.84	3396.43
ENSMUSG00000045664	106.808	146.216	119.294	226.867	214.355	164.565
ENSMUSG00000046718	71.5511	62.4091	76.1207	83.1846	281.044	143.537
ENSMUSG00000003476	14.5176	39.2286	46.5813	25.9277	177.2	239.533
ENSMUSG00000030168	1324.21	1668.1	1871.21	1067.36	1245.17	1213.21
ENSMUSG00000001496	8.29578	5.34935	4.54452	4.32128	38.1076	187.421
ENSMUSG00000037738	11.4067	9.80714	7.95291	15.1245	84.7894	32.913
ENSMUSG00000030880	1089.86	752.475	994.114	587.694	682.126	711.286
ENSMUSG00000053835	25.9243	86.4811	55.6704	145.843	112.417	138.052
ENSMUSG00000051599	96.4384	123.035	140.88	76.7027	65.7356	65.8259
ENSMUSG00000038736	320.424	260.335	282.896	427.806	370.596	394.041
ENSMUSG00000003814	6146.13	6824.88	7034.92	7525.5	8785.71	8573.83
ENSMUSG00000026663	2792.57	3013.47	2633.55	2191.97	2452.22	2103.69
ENSMUSG00000045348	1465.24	1460.37	1523.55	2262.19	1673.88	1938.21
ENSMUSG00000085925	21.7764	31.2045	22.7226	52.9356	49.5399	62.1689
ENSMUSG00000034799	9552.59	9555.72	9593.49	8611.22	7957.82	7588.27
ENSMUSG00000021448	481.155	526.019	499.897	693.565	602.1	651.859
ENSMUSG00000032883	4717.19	4277.7	4421.82	3213.95	3697.39	3853.56
ENSMUSG00000039410	258.206	186.336	295.394	325.176	917.44	1116.3
ENSMUSG00000027887	90.2166	137.3	89.7543	56.1766	62.8775	51.1979
ENSMUSG00000051427	435.528	484.116	451.044	523.955	682.126	682.03
ENSMUSG00000090290	163.842	184.552	144.289	213.903	279.138	251.418
ENSMUSG00000022378	3248.83	3140.96	3425.43	2544.15	2615.13	2891.77
ENSMUSG00000097310	42.5159	37.4454	46.5813	19.4457	20.0065	10.971
ENSMUSG00000043004	7886.17	7155.64	7663.2	6542.41	5988.61	6463.74
ENSMUSG00000030748	68.4402	24.0721	28.4033	75.6223	107.654	123.424
ENSMUSG00000105867	577.594	632.115	560.112	479.662	434.427	454.382
ENSMUSG00000015961	1736.93	1666.32	1870.07	1511.37	1339.48	1411.6
ENSMUSG00000097391	153.472	156.914	155.65	221.465	203.876	255.99
ENSMUSG00000027971	958.162	1122.47	883.909	226.867	706.896	554.949
ENSMUSG00000038855	1212.22	1086.81	1012.29	1221.84	1683.4	1750.79
ENSMUSG00000101429	30.0722	23.1805	23.8587	7.56223	7.62152	9.14249
ENSMUSG00000050248	750.768	440.43	839.6	508.83	293.429	205.706
ENSMUSG00000030030	383.68	315.612	322.661	437.529	461.102	481.809
ENSMUSG00000038323	668.847	616.958	689.631	565.007	437.285	449.81
ENSMUSG00000027993	11410.8	13760.3	13840.3	11318.5	9377.33	8497.03
ENSMUSG00000028759	4419.58	5841.49	5947.64	3966.93	3970.81	4293.31
ENSMUSG00000027955	55.9965	68.65	85.2098	169.61	124.802	100.567
ENSMUSG00000028842	1238.14	1394.4	1380.4	1655.05	1707.22	1576.17
ENSMUSG00000023367	269.613	250.528	240.86	300.329	382.981	432.44
ENSMUSG00000070639	2914.93	2721.03	2942.58	2493.38	2096.87	1705.99
ENSMUSG00000036510	1877.96	2125.47	1930.29	1669.09	1614.81	1590.79
ENSMUSG00000034579	113.03	69.5415	89.7543	42.1324	49.5399	50.2837
ENSMUSG00000035828	1192.52	1007.46	1316.78	606.059	864.09	916.992
ENSMUSG00000049313	10985.7	12617.3	12371.3	10017.8	10038.5	8294.98
ENSMUSG00000026880	225.023	197.034	113.613	355.425	292.476	282.503
ENSMUSG00000104346	175.248	248.745	223.818	103.711	161.957	120.681
ENSMUSG00000026872	7222.51	7636.19	7195.11	5786.19	6533.55	5113.39
ENSMUSG00000022564	9297.49	9468.35	9396.93	8440.53	7325.23	7801.29
ENSMUSG00000030321	49.7747	43.6863	36.3562	65.8995	108.607	82.2824
ENSMUSG00000027601	132.732	154.24	163.603	207.421	278.185	209.363
ENSMUSG00000060862	235.393	285.299	277.216	367.308	365.833	354.729
ENSMUSG00000063659	17634.8	17890	18574.6	15915.3	13861.6	11450.1
ENSMUSG00000033769	3214.61	3109.75	3603.81	2773.18	2758.99	2486.76
ENSMUSG00000056305	642.923	682.933	697.584	556.364	535.412	507.408
ENSMUSG00000043384	8274	8279.9	8308.52	10171.2	9544.05	13204.5
ENSMUSG00000035472	6.22183	7.13246	10.2252	22.6867	21.9119	33.8272
ENSMUSG00000034462	1166.59	1239.27	1175.89	1347.16	1812.97	1567.94
ENSMUSG00000000308	3509.11	3558.21	3667.43	3189.1	2364.58	2691.55
ENSMUSG00000067276	26.9613	14.2649	14.7697	22.6867	119.086	63.9974
ENSMUSG00000085558	132.732	147.999	76.1207	72.3814	58.1141	42.9697
ENSMUSG00000028957	1257.85	1013.7	1154.31	853.452	951.737	780.769
ENSMUSG00000027242	89.1796	90.0474	111.341	58.3372	47.6345	59.4262
ENSMUSG00000096696	50.8116	49.9272	52.262	75.6223	96.2217	97.8246
ENSMUSG00000029714	990.309	1143.87	1055.47	1261.81	1333.77	1371.37
ENSMUSG00000036273	469.748	436.863	422.641	697.886	672.599	501.923
ENSMUSG00000044337	463.527	427.056	548.751	361.907	362.975	311.759
ENSMUSG00000022449	455.231	442.213	531.709	320.855	390.603	319.987
ENSMUSG00000105594	16.5916	12.4818	15.9058	9.72287	92.4109	123.424
ENSMUSG00000003929	795.358	797.944	728.26	660.075	587.81	544.892
ENSMUSG00000064023	372.273	333.443	428.321	288.445	260.084	183.764
ENSMUSG00000024750	3988.2	4027.17	3787.86	3505.64	3091.48	3219.98
ENSMUSG00000021032	35.2571	22.2889	20.4503	49.6947	259.132	657.345
ENSMUSG00000041540	422.048	482.333	527.165	1037.11	634.492	607.976
ENSMUSG00000026807	20.7394	18.7227	19.3142	30.2489	63.8302	53.0264
ENSMUSG00000041479	3.11092	13.3734	4.54452	25.9277	35.2495	25.599
ENSMUSG00000000869	241.615	244.287	204.503	339.22	295.334	329.13
ENSMUSG00000097466	6.22183	12.4818	15.9058	0	0.95269	0.914249
ENSMUSG00000038007	328.72	340.575	561.248	256.036	198.16	276.103
ENSMUSG00000074923	1353.25	1299	1069.1	1657.21	1545.26	1586.22
ENSMUSG00000063019	737.287	797.053	805.516	669.798	576.377	576.891
ENSMUSG00000028211	723.807	421.707	712.354	340.301	429.663	392.213
ENSMUSG00000032034	8.29578	9.80714	5.68065	12.9638	28.5807	72.2257
ENSMUSG00000008035	807.801	772.981	719.171	923.673	938.4	1097.1
ENSMUSG00000048148	1801.22	1903.48	1946.19	2105.54	2520.82	2398.99
ENSMUSG00000082765	0	0	0	11.8835	5.71614	11.8852
ENSMUSG00000025978	681.291	674.909	618.055	810.239	793.591	919.734
ENSMUSG00000032807	77.7729	51.7104	137.472	47.534	32.3915	21.0277
ENSMUSG00000041552	40.4419	53.4935	26.131	66.9798	85.7421	102.396
ENSMUSG00000041000	230.208	247.853	257.902	329.497	310.577	372.099
ENSMUSG00000033955	2724.13	3117.78	3057.33	2611.13	2151.17	1864.15
ENSMUSG00000074785	830.615	894.233	932.763	1257.49	986.034	1435.37
ENSMUSG00000003354	69.4771	77.5655	69.304	109.112	120.992	117.938
ENSMUSG00000021798	123.4	51.7104	71.5762	140.441	168.626	181.936
ENSMUSG00000024534	133.769	133.734	92.0266	155.566	247.699	212.106
ENSMUSG00000020743	238.504	240.721	182.917	278.722	355.353	343.758
ENSMUSG00000037656	1293.1	1163.48	1153.17	1326.63	1714.84	1824.84
ENSMUSG00000042709	309.018	306.696	301.075	426.726	378.218	402.27
ENSMUSG00000007987	917.72	914.738	947.533	1110.57	1087.97	1203.15
ENSMUSG00000019894	2117.5	1770.63	1764.41	1646.41	1279.46	1201.32
ENSMUSG00000040714	48.7377	27.6383	42.0368	66.9798	100.032	74.9684
ENSMUSG00000018143	601.444	334.334	489.672	203.1	304.861	324.558
ENSMUSG00000038280	1323.18	1420.25	1389.49	1191.59	1096.55	1119.95
ENSMUSG00000097023	510.19	446.671	590.788	422.405	303.908	335.529
ENSMUSG00000024431	1805.37	2101.4	1813.26	2184.41	2673.25	2472.13
ENSMUSG00000063409	6.22183	2.67467	7.95291	12.9638	45.7291	22.8562
ENSMUSG00000028730	5.18486	13.3734	18.1781	21.6064	63.8302	46.6267
ENSMUSG00000040136	974.754	931.678	891.862	585.533	786.922	721.342
ENSMUSG00000063018	270.65	259.443	219.273	304.65	368.691	515.636
ENSMUSG00000024856	286.204	324.527	341.975	432.128	410.609	422.383
ENSMUSG00000036862	321.461	408.334	399.918	474.26	548.749	519.293
ENSMUSG00000055137	79.8469	57.0597	59.0788	85.3452	130.519	158.165
ENSMUSG00000031075	113.03	88.2642	99.9795	88.5862	271.517	375.756
ENSMUSG00000045613	116.141	114.119	173.828	128.558	287.712	634.489
ENSMUSG00000012126	161.768	120.36	146.561	169.61	298.192	257.818
ENSMUSG00000073678	662.625	620.524	730.532	798.356	913.63	1434.46
ENSMUSG00000036446	198.062	134.625	122.702	98.309	88.6002	60.3404
ENSMUSG00000084883	510.19	540.284	498.761	651.432	620.201	696.658
ENSMUSG00000040170	113.03	131.059	90.8904	47.534	64.7829	73.1399
ENSMUSG00000042010	147.25	130.167	204.503	210.662	340.11	263.304
ENSMUSG00000028785	53814.7	59568.6	71484.2	53852.8	39984.4	33997.3
ENSMUSG00000032773	5043.83	5770.16	5542.04	4796.62	3879.35	3113.02
ENSMUSG00000055675	6552.63	6693.82	5922.65	4157.07	5308.39	5342.87
ENSMUSG00000035112	200.136	153.348	139.744	59.4175	101.938	108.796
ENSMUSG00000040936	72.5881	55.2766	97.7072	95.0681	186.727	169.136
ENSMUSG00000037104	2757.31	2960.86	2908.49	2539.83	2366.48	2353.28
ENSMUSG00000024493	1112.67	1118.91	1098.64	963.645	875.522	897.792
ENSMUSG00000026894	7.25881	12.4818	5.68065	21.6064	35.2495	27.4275
ENSMUSG00000031791	2603.84	2505.28	2325.66	2212.49	1796.77	1839.47
ENSMUSG00000028633	909.425	953.967	947.533	802.677	717.376	756.998
ENSMUSG00000035181	246.799	253.202	279.488	317.614	423.947	358.386
ENSMUSG00000017707	6092.21	5661.39	5788.58	5047.25	5121.66	4748.61
ENSMUSG00000068452	0	0.891558	1.13613	1.08032	43.8237	55.7692
ENSMUSG00000015013	662.625	838.064	668.045	967.966	889.812	1032.19
ENSMUSG00000055866	886.611	1054.71	873.684	582.292	805.976	637.231
ENSMUSG00000017144	209.468	295.997	222.682	301.409	385.839	442.496
ENSMUSG00000018574	441.75	415.466	451.044	516.393	578.283	593.348
ENSMUSG00000078612	50.8116	144.432	114.749	56.1766	28.5807	11.8852
ENSMUSG00000021680	315.24	462.719	413.551	319.774	192.443	146.28
ENSMUSG00000029563	35.2571	39.2286	30.6755	39.9718	74.3098	238.619
ENSMUSG00000016494	768.396	855.896	812.333	606.059	691.653	506.494
ENSMUSG00000027584	657.44	715.921	770.296	1388.21	765.01	1136.41
ENSMUSG00000024780	1605.23	1705.55	1682.61	1379.57	1449.99	1306.46
ENSMUSG00000040354	857.576	816.667	819.15	998.215	1041.29	990.132
ENSMUSG00000029233	335.979	312.937	339.703	243.072	256.274	179.193
ENSMUSG00000070337	10.3697	22.2889	17.042	30.2489	42.871	67.6544
ENSMUSG00000028081	6514.26	6096.47	6437.31	4810.66	5520.84	5460.81
ENSMUSG00000104283	871.057	928.112	969.119	650.352	808.834	607.061
ENSMUSG00000040997	1387.47	1274.93	1216.8	1482.2	1659.59	1981.18
ENSMUSG00000026578	352.571	318.286	378.331	448.332	456.338	470.838
ENSMUSG00000001521	371.236	341.467	354.473	410.521	540.175	509.237
ENSMUSG00000027702	2.07394	5.34935	4.54452	14.0441	28.5807	15.5422
ENSMUSG00000032076	3138.92	2837.83	3203.89	4799.86	3342.99	4200.97
ENSMUSG00000033542	85.0317	56.1682	48.8536	92.9074	180.058	115.195
ENSMUSG00000001518	258.206	247.853	299.938	346.782	352.495	449.81
ENSMUSG00000015829	6568.18	6801.7	6188.5	5152.04	5768.54	5458.98
ENSMUSG00000037316	1859.29	1769.74	1624.67	1538.37	1324.24	1317.43
ENSMUSG00000023169	3520.52	3754.35	3800.36	4072.8	4771.07	5497.38
ENSMUSG00000024033	145.176	159.589	184.053	171.771	468.723	316.33
ENSMUSG00000015605	1903.88	1920.42	1762.14	1576.19	1587.18	1498.45
ENSMUSG00000100481	12.4437	14.2649	5.68065	1.08032	0	0
ENSMUSG00000022454	22009.7	22976.3	25088	21084.6	14136	11520.5
ENSMUSG00000037625	4553.35	4679.79	4799.01	2149.83	4066.08	3098.39
ENSMUSG00000050840	312.129	330.768	360.153	463.457	461.102	406.841
ENSMUSG00000040969	0	0	0	3.24096	14.2903	21.0277
ENSMUSG00000030301	592.111	568.814	612.374	792.954	679.268	795.397
ENSMUSG00000072663	50.8116	59.7344	81.8014	82.1042	213.403	126.166
ENSMUSG00000022076	9.33275	8.91558	6.81678	11.8835	21.9119	129.823
ENSMUSG00000030788	2116.46	2214.63	2105.25	1846.27	1801.54	1534.11
ENSMUSG00000056870	75.699	61.5175	81.8014	90.7468	174.342	142.623
ENSMUSG00000028249	6193.84	6166.01	5818.12	5363.78	5191.21	4899.46
ENSMUSG00000050050	11.4067	7.13246	9.08904	31.3293	27.628	22.8562
ENSMUSG00000025498	29.0352	25.8552	22.7226	50.775	50.4926	56.6834
ENSMUSG00000100153	80.8838	351.274	220.409	91.8271	100.985	68.5687
ENSMUSG00000076587	0	2.67467	0	31.3293	5.71614	18.285
ENSMUSG00000025453	715.511	607.151	577.154	743.26	909.819	885.907
ENSMUSG00000097452	83.9948	71.3246	114.749	268.999	152.43	122.509
ENSMUSG00000023089	2573.77	2571.25	2599.47	2022.36	2166.42	2292.02
ENSMUSG00000055430	4256.77	4272.35	4524.07	5049.41	5653.26	10169.2
ENSMUSG00000071533	2540.58	2381.35	2564.25	2938.47	2855.21	3056.33
ENSMUSG00000027803	565.15	445.779	419.232	593.095	738.335	658.259
ENSMUSG00000070327	251.984	262.118	238.587	315.453	338.205	355.643
ENSMUSG00000055125	170.063	157.806	147.697	124.237	86.6948	75.8827
ENSMUSG00000062310	10.3697	14.2649	19.3142	3.24096	0	0
ENSMUSG00000039391	34.2201	14.2649	29.5394	43.2128	86.6948	65.8259
ENSMUSG00000081992	4.14789	7.13246	5.68065	23.767	19.0538	19.1992
ENSMUSG00000001700	335.979	345.924	311.3	397.557	458.244	458.953
ENSMUSG00000083902	1.03697	6.24091	2.27226	16.2048	20.9592	16.4565
ENSMUSG00000022747	145.176	194.36	174.964	268.999	256.274	228.562
ENSMUSG00000027523	887.648	882.642	908.904	1335.27	956.501	1651.13
ENSMUSG00000029819	453.157	588.428	577.154	438.61	347.732	369.357
ENSMUSG00000051527	284.13	300.455	307.891	311.132	496.351	976.418
ENSMUSG00000026315	98.5124	116.794	120.43	66.9798	75.2625	63.0832
ENSMUSG00000045349	1466.28	1625.31	1580.36	906.388	1184.19	1328.4
ENSMUSG00000048038	19.7025	19.6143	13.6336	22.6867	60.9722	70.3972
ENSMUSG00000020407	43.5528	32.0961	34.0839	89.6665	71.4517	56.6834
ENSMUSG00000022546	147.25	146.216	231.771	249.554	293.429	287.988
ENSMUSG00000038888	325.609	251.419	318.117	204.18	184.822	227.648
ENSMUSG00000056665	1087.78	1068.09	1220.2	970.127	747.862	855.737
ENSMUSG00000026697	104.734	131.951	67.0317	27.008	65.7356	39.3127
ENSMUSG00000050627	3291.35	3349.58	3522	3017.33	2775.19	2793.03
ENSMUSG00000004099	923.942	1010.14	856.642	1099.76	1190.86	1202.24
ENSMUSG00000036962	2.07394	3.56623	1.13613	5.4016	28.5807	21.942
ENSMUSG00000018537	279.983	250.528	246.54	339.22	341.063	353.814
ENSMUSG00000037685	5536.4	5462.58	5382.99	4918.69	4600.54	4362.8
ENSMUSG00000004044	657.44	677.584	511.259	725.974	1132.75	874.936
ENSMUSG00000025026	4774.22	4590.63	4366.15	3874.02	4007.97	3477.8
ENSMUSG00000022580	163.842	143.541	135.2	173.931	250.557	284.331
ENSMUSG00000032057	3.11092	14.2649	3.40839	18.3654	58.1141	28.3417
ENSMUSG00000032243	126.511	135.517	76.1207	36.7308	74.3098	52.1122
ENSMUSG00000001995	2305.19	2724.6	2037.08	1604.27	1948.25	1778.21
ENSMUSG00000036986	172.137	189.902	171.556	241.991	253.416	242.276
ENSMUSG00000048916	37.331	3.56623	4.54452	61.5782	72.4044	85.9394
ENSMUSG00000036699	574.483	490.357	531.709	736.778	1679.59	4067.49
ENSMUSG00000044017	19.7025	13.3734	24.9949	8.64255	133.377	161.822
ENSMUSG00000024420	272.724	220.215	202.231	208.502	496.351	817.339
ENSMUSG00000027244	2095.72	2124.58	2145.01	1795.49	1761.52	1865.98
ENSMUSG00000054027	3809.84	3862.23	4475.22	8248.24	5228.36	4712.95
ENSMUSG00000027078	67.4032	67.7584	65.8956	98.309	111.465	113.367
ENSMUSG00000034463	799.506	676.692	690.767	402.959	622.107	475.409
ENSMUSG00000025730	890.759	916.522	1065.69	782.151	767.868	678.373
ENSMUSG00000005220	3.11092	5.34935	6.81678	2.16064	71.4517	74.9684
ENSMUSG00000033880	175.248	170.288	189.734	189.056	465.865	326.387
ENSMUSG00000035711	68.4402	82.9149	54.5343	122.076	109.559	115.195
ENSMUSG00000025932	662.625	618.741	603.285	495.866	521.121	414.155
ENSMUSG00000021371	790.173	775.655	786.202	678.44	613.532	549.464
ENSMUSG00000027428	589	633.898	553.296	737.858	795.496	715.857
ENSMUSG00000085224	3.11092	0	0	2.16064	50.4926	77.7112
ENSMUSG00000041817	1449.69	1464.83	1622.39	1150.54	1126.08	1331.15
ENSMUSG00000078867	47.7007	78.4571	65.8956	18.3654	23.8172	40.227
ENSMUSG00000029516	699.956	714.138	769.16	989.572	823.124	1279.03
ENSMUSG00000035694	4.14789	7.13246	7.95291	19.4457	31.4388	18.285
ENSMUSG00000053128	613.888	584.862	689.631	542.32	359.164	416.897
ENSMUSG00000028278	2597.62	2451.78	2162.06	2812.07	2960.96	3204.44
ENSMUSG00000037824	542.337	545.633	528.301	760.545	740.24	608.89
ENSMUSG00000020878	4.14789	7.13246	9.08904	18.3654	35.2495	20.1135
ENSMUSG00000001313	1716.19	1660.97	1863.25	2069.89	2109.26	2803.09
ENSMUSG00000042353	54.9595	33.8792	73.8485	126.397	84.7894	114.281
ENSMUSG00000017664	1215.33	1230.35	1314.5	1097.6	985.081	986.475
ENSMUSG00000029313	777.729	614.283	632.825	503.429	540.175	477.238
ENSMUSG00000064179	43.5528	31.2045	36.3562	48.6144	78.1206	133.48
ENSMUSG00000021069	71.5511	61.5175	81.8014	112.353	112.417	120.681
ENSMUSG00000037617	213.616	196.143	194.278	248.473	294.381	293.474
ENSMUSG00000028878	1259.92	1319.51	1254.29	1039.27	1098.45	1064.19
ENSMUSG00000059049	73.625	91.8305	67.0317	109.112	357.259	112.453
ENSMUSG00000023036	166.953	141.758	146.561	194.457	220.071	390.384
ENSMUSG00000099696	769.433	707.897	666.909	626.585	316.293	390.384
ENSMUSG00000022441	118.215	110.553	173.828	91.8271	72.4044	61.2547
ENSMUSG00000027355	7.25881	7.13246	7.95291	35.6505	20.9592	18.285
ENSMUSG00000023391	67.4032	78.4571	72.7123	76.7027	153.383	270.618
ENSMUSG00000032482	5612.09	5082.77	4926.26	6082.2	6078.16	6517.68
ENSMUSG00000051048	91.2536	55.2766	64.7594	135.04	107.654	124.338
ENSMUSG00000104090	41.4789	7.13246	3.40839	105.871	61.9248	69.4829
ENSMUSG00000042608	578.631	606.259	485.128	720.573	755.483	694.829
ENSMUSG00000019775	1126.15	1175.96	1152.04	1559.98	1258.5	1662.1
ENSMUSG00000024604	856.539	841.631	797.564	663.316	657.356	707.629
ENSMUSG00000038718	114.067	93.6136	103.388	118.835	185.775	311.759
ENSMUSG00000107577	34.2201	25.8552	31.8117	12.9638	11.4323	10.971
ENSMUSG00000020664	2755.24	2929.66	2809.65	2543.07	2215.96	2299.34
ENSMUSG00000022306	973.717	866.594	747.574	717.332	626.87	589.691
ENSMUSG00000024530	967.495	883.534	689.631	629.826	615.438	637.231
ENSMUSG00000022261	921.868	769.415	744.165	870.737	1291.85	1421.66
ENSMUSG00000008206	983.05	1010.14	1041.83	1176.47	1225.16	1234.24
ENSMUSG00000031927	19.7025	15.1565	13.6336	19.4457	70.4991	58.5119
ENSMUSG00000020484	1414.43	1647.6	1549.68	1786.85	1950.16	1909.87
ENSMUSG00000001065	279.983	281.732	281.76	226.867	201.97	190.164
ENSMUSG00000023330	206.357	219.323	217.001	167.449	143.856	143.537
ENSMUSG00000029161	176.285	156.023	204.503	290.606	211.497	353.814
ENSMUSG00000010651	38.368	9.80714	94.2988	108.032	134.329	266.961
ENSMUSG00000099413	1.03697	0.891558	1.13613	8.64255	19.0538	7.31399
ENSMUSG00000031337	183.544	166.721	188.598	225.787	287.712	251.418
ENSMUSG00000005034	6482.11	6190.98	5738.59	7592.48	6921.29	9285.11
ENSMUSG00000030793	29.0352	31.2045	22.7226	9.72287	10.4796	10.0567
ENSMUSG00000031355	89.1796	69.5415	47.7175	104.791	326.773	847.509
ENSMUSG00000068122	5.18486	2.67467	2.27226	10.8032	13.3377	33.8272
ENSMUSG00000046637	41.4789	44.5779	70.4401	76.7027	117.181	104.224
ENSMUSG00000049608	12.4437	10.6987	1.13613	24.8473	39.0603	32.913
ENSMUSG00000042189	3.11092	4.45779	1.13613	9.72287	29.5334	14.628
ENSMUSG00000034602	2638.06	2787.01	2465.4	2161.72	2290.27	2132.94
ENSMUSG00000020961	348.423	370.888	314.708	536.919	463.007	414.155
ENSMUSG00000105331	1.03697	0.891558	2.27226	8.64255	12.385	13.7137
ENSMUSG00000028950	34.2201	33.8792	37.4923	76.7027	64.7829	56.6834
ENSMUSG00000062866	599.37	511.754	745.302	795.115	1084.16	813.682
ENSMUSG00000069763	208.431	213.082	192.006	305.73	257.226	281.589
ENSMUSG00000035713	296.574	314.72	288.577	402.959	360.117	439.754
ENSMUSG00000025083	222.949	256.769	251.085	270.08	440.143	404.098
ENSMUSG00000067377	244.725	214.865	244.268	270.08	359.164	403.184
ENSMUSG00000027849	106.808	127.493	84.0736	150.164	155.288	322.73
ENSMUSG00000001901	31.1092	25.8552	43.173	47.534	64.7829	149.023
ENSMUSG00000100009	8.29578	5.34935	13.6336	0	0	0
ENSMUSG00000053153	17.6285	13.3734	23.8587	16.2048	125.755	67.6544
ENSMUSG00000071202	10.3697	15.1565	9.08904	22.6867	40.9657	33.8272
ENSMUSG00000047798	23.8504	5.34935	2.27226	37.8112	38.1076	65.8259
ENSMUSG00000013698	11098.7	10466.9	10626.2	14325	11884.8	12815.9
ENSMUSG00000026816	331.831	360.189	328.342	449.413	418.231	450.725
ENSMUSG00000029754	60.1444	49.0357	56.8065	43.2128	157.194	282.503
ENSMUSG00000030209	12391.8	13291.3	13618.8	11516.2	10501.5	8446.75
ENSMUSG00000026107	218.801	246.07	231.771	537.999	317.246	290.731
ENSMUSG00000027377	16.5916	5.34935	9.08904	23.767	33.3441	40.227
ENSMUSG00000034402	310.055	245.178	284.033	131.799	213.403	192.907
ENSMUSG00000047712	1498.42	1338.23	1383.81	1249.93	952.69	773.455
ENSMUSG00000039137	553.743	411.008	536.254	597.416	1627.19	2334.08
ENSMUSG00000026471	142.065	120.36	112.477	150.164	247.699	210.277
ENSMUSG00000033773	190.803	221.998	244.268	320.855	283.902	306.273
ENSMUSG00000046844	302.796	337.9	468.086	414.843	2277.88	2986.85
ENSMUSG00000041673	9.33275	0.891558	4.54452	14.0441	31.4388	30.1702
ENSMUSG00000042213	26.9613	15.1565	23.8587	47.534	40.9657	58.5119
ENSMUSG00000038060	59.1074	41.0117	43.173	61.5782	146.714	95.9961
ENSMUSG00000090946	1094.01	1378.35	1123.63	1007.94	895.529	830.138
ENSMUSG00000005881	1638.42	1643.14	1726.92	1861.39	2051.14	2106.43
ENSMUSG00000080223	24.8873	13.3734	6.81678	1.08032	2.85807	0
ENSMUSG00000072915	357.755	410.117	330.614	516.393	473.487	466.267
ENSMUSG00000043410	24.8873	18.7227	14.7697	35.6505	49.5399	47.5409
ENSMUSG00000061046	902.166	759.607	887.318	704.368	649.735	655.516
ENSMUSG00000032456	17.6285	21.3974	17.042	5.4016	4.76345	5.48549
ENSMUSG00000057816	12.4437	8.91558	10.2252	16.2048	46.6818	36.57
ENSMUSG00000067369	247.836	254.986	214.729	293.847	333.441	362.957
ENSMUSG00000031557	1367.77	1476.42	1064.55	488.304	1001.28	903.278
ENSMUSG00000038515	43.5528	54.385	44.3091	69.1404	87.6475	96.9104
ENSMUSG00000053783	15.5546	16.048	26.131	28.0883	79.0733	49.3694
ENSMUSG00000044072	592.111	719.487	604.421	490.465	522.074	444.325
ENSMUSG00000082160	15.5546	1.78312	2.27226	37.8112	27.628	31.9987
ENSMUSG00000033966	222.949	210.408	246.54	380.272	363.928	258.732
ENSMUSG00000098284	65.3293	40.1201	46.5813	21.6064	26.6753	21.942
ENSMUSG00000027259	214.653	279.058	255.629	337.06	338.205	349.243
ENSMUSG00000030307	3603.48	3208.72	3719.69	4646.45	3927.94	7584.61
ENSMUSG00000050377	41.4789	36.5539	7.95291	2.16064	8.57421	5.48549
ENSMUSG00000047368	1002.75	957.533	1072.51	871.817	806.928	771.626
ENSMUSG00000090602	1.03697	1.78312	0	8.64255	8.57421	17.3707
ENSMUSG00000027935	122.363	102.529	96.5711	148.004	161.957	173.707
ENSMUSG00000070532	67.4032	89.1558	65.8956	97.2287	160.052	131.652
ENSMUSG00000051043	76.7359	79.3487	72.7123	89.6665	211.497	138.966
ENSMUSG00000075272	10.3697	17.8312	17.042	4.32128	1.90538	2.74275
ENSMUSG00000063698	197.025	218.432	228.362	339.22	304.861	260.561
ENSMUSG00000090877	543.373	367.322	621.463	341.381	343.921	338.272
ENSMUSG00000023017	629.442	641.922	677.134	815.641	758.341	1046.81
ENSMUSG00000056972	20.7394	6.24091	12.4974	28.0883	171.484	412.326
ENSMUSG00000032966	16716	17587.8	17429.4	14346.6	14662.9	15658.3
ENSMUSG00000026288	358.792	292.431	334.022	226.867	255.321	240.447
ENSMUSG00000042207	1836.48	1927.55	1796.22	1582.67	1594.8	1369.54
ENSMUSG00000033446	39.4049	42.7948	52.262	66.9798	120.992	74.9684
ENSMUSG00000042507	1115.78	961.099	900.951	689.244	835.509	760.655
ENSMUSG00000031283	107.845	73.1078	47.7175	103.711	181.964	171.879
ENSMUSG00000058589	9237.35	9665.38	9740.05	8665.24	7538.64	6610.02
ENSMUSG00000052273	30.0722	12.4818	27.2671	24.8473	122.897	78.6254
ENSMUSG00000037624	1566.87	1553.09	1361.08	730.296	1152.75	1204.98
ENSMUSG00000004383	4133.37	4534.46	4325.25	3959.37	3141.02	2838.74
ENSMUSG00000034037	153.472	188.119	204.503	193.377	325.82	486.38
ENSMUSG00000035376	1141.71	1230.35	1216.8	997.134	1028.91	883.164
ENSMUSG00000032224	1717.23	1939.14	1681.47	2567.92	2304.56	1984.83
ENSMUSG00000024193	641.886	608.934	694.176	786.472	785.969	840.195
ENSMUSG00000027173	68.4402	70.4331	59.0788	21.6064	37.1549	40.227
ENSMUSG00000046442	13301.2	15761	15613.8	13341.9	10985.5	9541.1
ENSMUSG00000022220	61.1814	58.8428	59.0788	105.871	88.6002	96.9104
ENSMUSG00000046523	2397.48	2114.78	2110.93	1964.02	1687.21	1516.74
ENSMUSG00000048482	1118.89	1388.16	1021.38	873.978	963.17	787.168
ENSMUSG00000053161	9.33275	3.56623	11.3613	9.72287	54.3033	46.6267
ENSMUSG00000050592	104.734	187.227	149.969	104.791	73.3571	53.0264
ENSMUSG00000032333	1575.16	1527.24	1717.83	1451.95	1137.51	1112.64
ENSMUSG00000024537	422.048	441.321	364.698	303.57	319.151	309.93
ENSMUSG00000015869	550.632	562.573	544.206	680.601	667.836	681.115
ENSMUSG00000017692	589	608.043	656.683	797.275	710.707	833.795
ENSMUSG00000042156	1456.95	1170.62	1339.5	1596.71	1609.09	1832.15
ENSMUSG00000026347	176.285	213.082	188.598	213.903	313.435	471.752
ENSMUSG00000025348	875.205	966.449	929.355	449.413	779.3	661.916
ENSMUSG00000040289	1155.19	1236.59	1316.78	998.215	987.939	1056.87
ENSMUSG00000003746	2248.16	2575.71	2550.61	1294.22	2140.69	1775.47
ENSMUSG00000026510	1219.48	893.341	1013.43	698.966	806.928	825.567
ENSMUSG00000034168	1805.37	1603.02	1612.17	2054.77	1942.53	2030.55
ENSMUSG00000031910	131.695	150.673	88.6182	54.016	88.6002	55.7692
ENSMUSG00000039579	728.992	616.958	551.023	944.199	706.896	1067.84
ENSMUSG00000106198	2.07394	0.891558	1.13613	2.16064	25.7226	28.3417
ENSMUSG00000047719	221.912	189.902	247.676	317.614	276.28	329.13
ENSMUSG00000029192	2970.93	3502.04	3065.28	2692.16	2668.48	2331.33
ENSMUSG00000061544	61.1814	73.1078	59.0788	106.952	107.654	97.8246
ENSMUSG00000048701	1210.15	1477.31	1419.03	1153.78	1049.86	1069.67
ENSMUSG00000075391	151.398	119.469	138.608	78.8633	95.269	89.5964
ENSMUSG00000036591	5707.5	5804.93	4955.8	4832.27	4412.86	4075.72
ENSMUSG00000043822	127.548	132.842	104.524	85.3452	72.4044	74.0542
ENSMUSG00000020431	53327.3	57008	45654.3	27444.4	45365.2	37613.1
ENSMUSG00000041258	1194.59	1068.98	950.941	1332.03	1416.65	1300.98
ENSMUSG00000037784	545.447	507.296	563.521	397.557	447.764	424.211
ENSMUSG00000085030	208.431	238.938	227.226	173.931	161.005	119.767
ENSMUSG00000020904	17.6285	8.91558	23.8587	20.5261	86.6948	58.5119
ENSMUSG00000087616	3.11092	6.24091	5.68065	19.4457	22.8646	14.628
ENSMUSG00000062300	78.8099	77.5655	69.304	104.791	119.086	130.738
ENSMUSG00000001774	1142.74	1429.17	1170.21	1566.46	1551.93	1597.19
ENSMUSG00000033004	10877.8	10926	10443.3	9747.72	9221.09	8847.19
ENSMUSG00000075010	15.5546	15.1565	9.08904	23.767	37.1549	44.7982
ENSMUSG00000030768	50.8116	51.7104	56.8065	78.8633	86.6948	101.482
ENSMUSG00000025964	2934.63	3011.68	3542.45	2789.38	2212.15	2401.73
ENSMUSG00000020388	180.433	142.649	179.509	210.662	296.287	241.362
ENSMUSG00000033731	10.3697	8.91558	9.08904	15.1245	39.0603	33.8272
ENSMUSG00000033569	2823.68	2782.55	2526.75	2374.54	2270.26	2167.68
ENSMUSG00000031129	366.051	382.478	355.609	246.313	304.861	277.932
ENSMUSG00000000881	6344.2	6936.32	6528.21	5507.47	5853.33	5675.66
ENSMUSG00000048142	8490.73	8751.53	9302.64	8106.71	6771.72	6870.58
ENSMUSG00000028294	16.5916	12.4818	36.3562	28.0883	111.465	67.6544
ENSMUSG00000053414	1383.32	1364.98	1583.77	579.051	1178.48	1015.73
ENSMUSG00000028830	2016.91	1949.84	2096.16	1729.59	1679.59	1756.27
ENSMUSG00000008763	3203.21	3210.5	3392.49	2893.09	2807.58	2750.06
ENSMUSG00000042978	2631.84	2997.42	2744.89	2361.58	2415.07	2173.17
ENSMUSG00000023087	1496.35	1587.86	1658.75	1414.14	1216.59	1224.18
ENSMUSG00000022514	1637.38	1977.48	1547.41	1104.09	1502.39	1225.09
ENSMUSG00000078671	1502.57	1451.46	1456.52	1663.69	1829.16	1728.84
ENSMUSG00000092417	81.9208	82.0233	87.482	143.682	117.181	124.338
ENSMUSG00000050315	142.065	161.372	88.6182	154.486	252.463	322.73
ENSMUSG00000028328	529.893	500.164	504.442	296.007	437.285	373.014
ENSMUSG00000006219	71.5511	32.9876	28.4033	5.4016	16.1957	19.1992
ENSMUSG00000027220	4687.11	6050.11	6169.19	5022.4	2975.25	3625.91
ENSMUSG00000036598	22.8134	29.4214	28.4033	29.1686	97.1744	78.6254
ENSMUSG00000020440	2953.3	2935.01	2875.55	2610.05	2505.57	2466.64
ENSMUSG00000035964	4222.55	3024.16	3347.04	3119.96	2074.96	2220.71
ENSMUSG00000040771	242.652	183.661	230.634	277.642	306.766	345.586
ENSMUSG00000045636	567.224	566.139	632.825	673.039	763.105	826.481
ENSMUSG00000025776	173.174	206.841	203.367	151.245	128.613	94.1676
ENSMUSG00000022342	970.606	1521.89	1361.08	1083.56	773.584	618.947
ENSMUSG00000049303	438.639	490.357	570.337	396.477	382.029	309.93
ENSMUSG00000027419	4925.62	4299.09	5335.27	4401.22	3268.68	3230.04
ENSMUSG00000005580	2760.42	3192.67	3126.63	2601.41	2286.46	1608.16
ENSMUSG00000004151	1382.28	1645.82	1573.54	1334.19	1075.59	777.112
ENSMUSG00000092229	8.29578	9.80714	5.68065	0	0	0
ENSMUSG00000038347	53.9226	29.4214	87.482	116.674	135.282	104.224
ENSMUSG00000086328	5.18486	7.13246	4.54452	15.1245	20.9592	22.8562
ENSMUSG00000021573	11403.6	11983.4	11878.2	10940.4	8357	7703.46
ENSMUSG00000003585	1506.72	1590.54	1659.89	1389.29	1312.81	1172.07
ENSMUSG00000066392	5417.14	5468.82	5899.93	4245.65	4165.16	5136.25
ENSMUSG00000003309	2.07394	0.891558	1.13613	27.008	8.57421	6.39974
ENSMUSG00000025417	2986.48	3032.19	3667.43	2869.33	2298.84	1944.61
ENSMUSG00000034161	16.5916	19.6143	12.4974	16.2048	60.9722	81.3682
ENSMUSG00000052957	266.502	255.877	136.336	286.285	407.751	426.04
ENSMUSG00000035967	1173.85	1196.47	1117.95	916.111	1027	932.534
ENSMUSG00000023079	232.282	206.841	217.001	234.429	362.975	444.325
ENSMUSG00000085208	264.428	263.01	264.718	152.325	217.213	185.593
ENSMUSG00000025407	24.8873	48.1441	37.4923	64.8191	61.9248	106.967
ENSMUSG00000044948	149.324	62.4091	87.482	116.674	367.738	204.792
ENSMUSG00000021133	2863.08	2698.75	3253.88	2645.7	1980.64	1594.45
ENSMUSG00000070866	650.182	762.282	672.589	572.569	445.859	556.778
ENSMUSG00000097258	43.5528	14.2649	31.8117	8.64255	10.4796	1.8285
ENSMUSG00000026586	158.657	238.938	149.969	251.714	293.429	298.045
ENSMUSG00000094942	24.8873	14.2649	26.131	5.4016	7.62152	6.39974
ENSMUSG00000035458	3.11092	0	4.54452	6.48191	15.243	79.5397
ENSMUSG00000028059	3151.36	3714.23	3301.59	2680.27	2996.21	2588.24
ENSMUSG00000024712	1910.1	1779.55	1937.1	1659.37	1535.74	1531.37
ENSMUSG00000048550	253.021	292.431	451.044	508.83	498.257	502.837
ENSMUSG00000058620	4.14789	0.891558	1.13613	1.08032	37.1549	76.7969
ENSMUSG00000040820	262.354	230.022	249.949	342.461	320.104	316.33
ENSMUSG00000073779	9.33275	2.67467	3.40839	7.56223	23.8172	64.9117
ENSMUSG00000047248	500.858	539.393	540.798	629.826	659.261	660.088
ENSMUSG00000054146	6.22183	8.02402	9.08904	16.2048	38.1076	21.942
ENSMUSG00000043155	122.363	160.48	187.462	87.5058	105.749	102.396
ENSMUSG00000026413	11.4067	20.5058	7.95291	0	0	2.74275
ENSMUSG00000033059	7249.47	5563.32	5581.81	8119.68	7584.36	7687.92
ENSMUSG00000052889	10100.1	9932.85	11231.8	9349.08	8153.12	6816.64
ENSMUSG00000019027	170.063	131.059	149.969	157.727	276.28	373.928
ENSMUSG00000022847	127.548	110.553	105.66	64.8191	80.026	73.1399
ENSMUSG00000002052	5245.01	5957.39	5419.34	4846.31	4692	4533.76
ENSMUSG00000008482	1.03697	0.891558	3.40839	9.72287	10.4796	17.3707
ENSMUSG00000065987	14.5176	34.7708	12.4974	4.32128	6.66883	1.8285
ENSMUSG00000006010	983.05	969.124	1025.93	1175.39	1228.02	1148.3
ENSMUSG00000025701	19.7025	26.7467	15.9058	46.4537	49.5399	39.3127
ENSMUSG00000024270	2136.16	2064.85	1634.89	1433.58	1489.05	1620.05
ENSMUSG00000054079	417.9	519.778	447.635	592.015	593.526	595.176
ENSMUSG00000085576	2.07394	2.67467	6.81678	12.9638	23.8172	15.5422
ENSMUSG00000022571	272.724	320.961	309.027	386.754	388.697	397.698
ENSMUSG00000059447	1228.81	1226.78	1164.53	1421.7	1420.46	1416.17
ENSMUSG00000040957	542.337	380.695	472.63	307.891	292.476	377.585
ENSMUSG00000031765	7652.86	6638.54	6678.17	4966.23	5589.43	6227.86
ENSMUSG00000040152	78.8099	60.6259	48.8536	66.9798	197.207	141.709
ENSMUSG00000020912	1.03697	1.78312	1.13613	12.9638	8.57421	10.0567
ENSMUSG00000022836	620.109	556.332	588.516	453.734	504.926	413.241
ENSMUSG00000052613	272.724	230.914	257.902	307.891	337.252	424.211
ENSMUSG00000027577	312.129	312.045	326.069	619.023	369.644	425.126
ENSMUSG00000059775	287.241	238.046	11.3613	10.8032	7.62152	7.31399
ENSMUSG00000061731	917.72	982.497	1045.24	794.035	844.083	688.429
ENSMUSG00000024440	9.33275	18.7227	9.08904	33.4899	28.5807	36.57
ENSMUSG00000024997	1156.22	1245.51	1203.16	1002.54	996.514	1032.19
ENSMUSG00000063800	548.558	558.115	540.798	413.762	449.67	457.124
ENSMUSG00000003546	395.086	411.9	458.997	477.501	612.58	590.605
ENSMUSG00000026342	366.051	404.767	421.504	332.738	253.416	295.302
ENSMUSG00000024966	3165.88	3501.15	3423.16	3891.31	3828.86	4259.49
ENSMUSG00000020799	35.2571	33.8792	45.4452	34.5702	163.863	104.224
ENSMUSG00000031963	111.993	114.119	95.435	169.61	163.863	142.623
ENSMUSG00000020023	3920.79	1807.19	2185.91	1320.15	1767.24	1759.01
ENSMUSG00000026469	3562	3666.98	3185.71	3738.98	4593.87	5244.13
ENSMUSG00000041957	1035.94	1085.03	1225.88	993.894	733.571	568.663
ENSMUSG00000028992	78.8099	102.529	115.885	157.727	141.951	156.337
ENSMUSG00000044080	967.495	857.679	857.778	1026.3	1180.38	1110.81
ENSMUSG00000031365	371.236	436.863	373.787	406.2	653.545	759.741
ENSMUSG00000033595	2768.72	2942.14	3119.81	2597.09	2443.65	2418.19
ENSMUSG00000011254	147.25	172.962	187.462	263.598	226.74	225.819
ENSMUSG00000020553	4.14789	8.02402	13.6336	14.0441	31.4388	51.1979
ENSMUSG00000092021	39.4049	12.4818	26.131	6.48191	7.62152	8.22824
ENSMUSG00000076439	1610.42	1721.6	1783.72	827.524	1471.91	1240.64
ENSMUSG00000001240	359.829	406.55	344.248	313.293	258.179	214.848
ENSMUSG00000094114	149.324	193.468	177.236	142.602	52.3979	65.8259
ENSMUSG00000026809	3.11092	1.78312	1.13613	7.56223	17.1484	13.7137
ENSMUSG00000042743	2497.03	2367.09	2682.4	2300	1850.12	1736.16
ENSMUSG00000005968	133.769	100.746	123.838	54.016	89.5529	66.7402
ENSMUSG00000078640	77.7729	77.5655	62.4872	39.9718	43.8237	42.0554
ENSMUSG00000007034	2.07394	0	1.13613	9.72287	7.62152	16.4565
ENSMUSG00000030553	33.1831	43.6863	36.3562	9.72287	20.9592	16.4565
ENSMUSG00000032640	209.468	277.275	224.954	314.373	330.583	330.958
ENSMUSG00000030579	265.465	254.986	262.446	175.012	200.065	204.792
ENSMUSG00000053550	4449.65	4411.43	4485.44	3365.19	3935.56	3885.56
ENSMUSG00000029917	7.25881	2.67467	0	2.16064	64.7829	85.0251
ENSMUSG00000015950	192.877	197.034	179.509	119.915	135.282	146.28
ENSMUSG00000060166	1744.19	1664.54	1524.69	1395.77	1335.67	1389.66
ENSMUSG00000030324	8.29578	8.02402	6.81678	18.3654	26.6753	22.8562
ENSMUSG00000059005	5679.5	5751.44	5493.19	6109.2	6867.94	6928.18
ENSMUSG00000022860	1.03697	1.78312	0	11.8835	2.85807	45.7124
ENSMUSG00000085379	35.2571	36.5539	32.9478	100.47	54.3033	56.6834
ENSMUSG00000036775	536.115	664.211	545.343	498.027	405.846	393.127
ENSMUSG00000049323	1281.7	1320.4	1331.54	1177.55	1009.85	1059.61
ENSMUSG00000049892	1523.31	1678.8	1801.9	563.927	1132.75	1352.17
ENSMUSG00000020052	67.4032	130.167	104.524	213.903	164.815	146.28
ENSMUSG00000042073	65.3293	57.0597	43.173	77.783	111.465	98.7389
ENSMUSG00000028556	667.81	595.561	564.657	703.288	805.976	807.282
ENSMUSG00000036478	711.363	754.258	652.139	867.496	830.746	927.048
ENSMUSG00000039096	199.099	150.673	122.702	261.437	256.274	208.449
ENSMUSG00000054520	170.063	99.8545	177.236	82.1042	87.6475	93.2534
ENSMUSG00000025871	3255.06	3451.22	3494.74	2991.4	2943.81	2903.65
ENSMUSG00000002416	205.321	239.829	190.87	292.766	271.517	305.359
ENSMUSG00000041012	34.2201	39.2286	29.5394	48.6144	64.7829	92.3391
ENSMUSG00000038257	12.4437	9.80714	15.9058	35.6505	22.8646	38.3985
ENSMUSG00000103967	8.29578	8.91558	2.27226	15.1245	27.628	28.3417
ENSMUSG00000010592	93.3275	97.1798	78.393	63.7388	46.6818	50.2837
ENSMUSG00000030533	644.997	606.259	705.537	786.472	791.685	835.623
ENSMUSG00000031458	343.238	336.117	357.881	525.035	370.596	598.833
ENSMUSG00000039349	415.826	279.058	322.661	348.943	1683.4	2462.99
ENSMUSG00000020546	501.895	475.2	451.044	543.4	736.429	615.29
ENSMUSG00000020886	18702.8	18862.7	18543.9	17096	16388.2	16170.3
ENSMUSG00000047193	873.131	942.377	904.36	1050.07	1144.18	1074.24
[truncated: 26,009 more rows]
